# Supplementary material for: N-(Benzothia­zol-2-yl)-3-chloro­benzamide
Source: Acta Crystallogr Sect E Struct Rep Online. 2009 May 14;65(Pt 6):o1245. doi: 10.1107/S1600536809016481 (PMC2969761; doi:10.1107/S1600536809016481)
Supplement: Supplementary file 2 [file e-65-o1245-Isup2.hkl]

# 
# h,k,l, Fc-squared, Fo-squared, sigma(Fo-squared) and status flag 
# 
data_I
_shelx_title ' rauf46 in C2/c' 
_shelx_refln_list_code          4 
_shelx_F_calc_maximum      423.34 
_exptl_crystal_F_000      1184.00 
_reflns_d_resolution_high  0.8217 
 
loop_ 
 _symmetry_equiv_pos_as_xyz 
 'x, y, z' 
 '-x, y, -z+1/2' 
 'x+1/2, y+1/2, z' 
 '-x+1/2, y+1/2, -z+1/2' 
 '-x, -y, -z' 
 'x, -y, z-1/2' 
 '-x+1/2, -y+1/2, -z' 
 'x+1/2, -y+1/2, z-1/2' 
 
_cell_length_a    26.6613 
_cell_length_b     7.5766 
_cell_length_c    12.6729 
_cell_angle_alpha  90.000 
_cell_angle_beta   99.729 
_cell_angle_gamma  90.000 
 
_shelx_F_squared_multiplier     1.000 
 
loop_ 
 _refln_index_h 
 _refln_index_k 
 _refln_index_l 
 _refln_F_squared_calc 
 _refln_F_squared_meas 
 _refln_F_squared_sigma 
 _refln_observed_status 
   6   0   0      136.88       92.75     18.17 o 
   8   0   0    18225.31    16486.73    905.54 o 
  10   0   0       12.60       -0.10      4.95 o 
  12   0   0    15038.89    14309.85   1002.95 o 
  14   0   0     6746.96     6840.27    380.01 o 
  16   0   0     3122.83     3140.16     49.79 o 
  18   0   0     1183.99     1063.55     31.50 o 
  20   0   0     2339.28     2297.74     91.26 o 
  22   0   0     6162.00     6079.67    189.92 o 
  24   0   0    16723.79    17259.12    307.43 o 
  26   0   0     2830.49     2849.07    128.67 o 
  28   0   0       36.68       39.05     21.97 o 
  30   0   0     3109.72     3045.37     39.27 o 
   3   1   0     1971.66     1642.66     48.72 o 
   5   1   0      411.51      323.79     10.92 o 
   7   1   0     1412.93     1199.73     19.82 o 
   9   1   0        0.19        1.20      2.30 o 
  11   1   0     3199.03     3273.84    105.16 o 
  13   1   0     2829.34     3030.95     31.09 o 
  15   1   0      106.71      123.78      8.65 o 
  17   1   0      475.19      463.53     14.20 o 
  19   1   0      102.87      143.59     11.45 o 
  21   1   0     1756.00     1807.56     22.08 o 
  23   1   0     5077.33     5322.37    128.07 o 
  25   1   0      168.24      182.07     13.13 o 
  27   1   0      686.48      705.46     17.20 o 
  29   1   0      139.96      150.74     15.84 o 
  31   1   0       16.08       24.63     16.87 o 
   0   2   0     9063.82     8786.21    147.71 o 
   2   2   0    10983.33    10421.02    279.87 o 
   4   2   0   179218.66   195927.98   1381.42 o 
   6   2   0      149.26       97.67      6.50 o 
   8   2   0     5070.14     4373.29     39.23 o 
  10   2   0     1226.63     1151.74     18.52 o 
  12   2   0     4946.72     5146.77    104.36 o 
  14   2   0      920.69      849.76     15.08 o 
  16   2   0     5328.16     5303.98    142.01 o 
  18   2   0     4817.34     4912.41    146.45 o 
  20   2   0     7261.31     7403.30    128.15 o 
  22   2   0     1182.40     1223.68     20.60 o 
  24   2   0      902.34      920.49     19.51 o 
  26   2   0     5318.89     5282.28     99.85 o 
  28   2   0     2965.00     3102.99     87.37 o 
  30   2   0     3109.32     3077.74     90.26 o 
   1   3   0      219.22      268.30     13.71 o 
   3   3   0     1301.45     1309.33     47.30 o 
   5   3   0     2937.72     3207.50     52.17 o 
   7   3   0      310.09      348.97     16.35 o 
   9   3   0     3187.97     3078.98     36.83 o 
  11   3   0      372.07      402.68     12.15 o 
  13   3   0     1250.65     1223.88     18.88 o 
  15   3   0       67.81       91.42     10.94 o 
  17   3   0    14462.54    14972.10    104.66 o 
  19   3   0     7340.01     7435.28     84.42 o 
  21   3   0       71.81       60.55     11.83 o 
  23   3   0      731.32      748.96     20.45 o 
  25   3   0      730.89      757.69     27.74 o 
  27   3   0      357.16      343.88     18.01 o 
  29   3   0      446.68      485.18     22.47 o 
   0   4   0     3220.57     2995.45     63.47 o 
   2   4   0     1457.27     1481.27     48.44 o 
   4   4   0     7019.74     6350.62    190.54 o 
   6   4   0    18985.51    20402.06    467.17 o 
   8   4   0    23592.41    26502.12    181.14 o 
  10   4   0      185.25      159.69     12.48 o 
  12   4   0     1632.80     1528.37     24.93 o 
  14   4   0      817.64      794.50     15.60 o 
  16   4   0     5208.56     5323.27     99.73 o 
  18   4   0      927.83      965.60     20.32 o 
  20   4   0     1620.46     1661.97     48.82 o 
  22   4   0     2693.69     2678.13     30.42 o 
  24   4   0      387.98      425.51     18.27 o 
  26   4   0     1742.84     1777.55     51.51 o 
  28   4   0     1857.69     1956.90    108.23 o 
   1   5   0     1188.17     1277.04     59.59 o 
   3   5   0      121.97      142.21     15.62 o 
   5   5   0      611.85      622.27     39.99 o 
   7   5   0     1175.64     1155.94     65.78 o 
   9   5   0       30.24       31.55     11.15 o 
  11   5   0        0.88       17.42     11.84 o 
  13   5   0     8570.24     8721.73    107.47 o 
  15   5   0     1898.09     2067.33     72.94 o 
  17   5   0       39.51       26.46     15.26 o 
  19   5   0      745.49      751.84     19.15 o 
  21   5   0     3312.27     3334.14     66.03 o 
  23   5   0      467.20      458.03     26.88 o 
  25   5   0      938.81      925.56     50.58 o 
   0   6   0      103.40       87.53     22.50 o 
   2   6   0     6828.00     7776.23    189.96 o 
   4   6   0      956.08      993.03     41.04 o 
   6   6   0      730.06      734.70     25.75 o 
   8   6   0     2173.53     2085.46    111.21 o 
  10   6   0     8652.10     8479.17    156.82 o 
  12   6   0     5124.14     5162.73     91.92 o 
  14   6   0       73.48       67.16     17.74 o 
  16   6   0       24.57       33.92     14.40 o 
  18   6   0      160.45      170.43     20.25 o 
  20   6   0      685.73      666.62     24.73 o 
  22   6   0     2234.14     2195.49     87.54 o 
  24   6   0     1647.00     1618.72     44.43 o 
   1   7   0      350.76      375.23     26.91 o 
   3   7   0       21.87       25.75     15.12 o 
   5   7   0     1391.73     1426.91    104.65 o 
   7   7   0      105.69      101.59     18.14 o 
   9   7   0     1199.41     1217.49     68.71 o 
  11   7   0      395.70      403.60     21.96 o 
  13   7   0        1.09        0.07     16.93 o 
  15   7   0      636.31      629.97     21.50 o 
  17   7   0      517.75      527.18     22.44 o 
  19   7   0       58.94       46.24     19.72 o 
   0   8   0      626.86      675.32     43.29 o 
   2   8   0     2344.76     2404.59    160.50 o 
   4   8   0       13.83       15.45     19.66 o 
   6   8   0     3297.59     3517.91    145.22 o 
   8   8   0      571.08      576.84     46.33 o 
  10   8   0      277.79      303.13     23.26 o 
  12   8   0       27.38       38.91     20.79 o 
  14   8   0     1126.16      982.38     26.12 o 
   1   9   0       97.88      118.81     21.42 o 
   3   9   0       30.62       32.62     25.96 o 
   5   9   0      884.48      806.62     25.44 o 
 -31   1   1      139.02      134.80     16.35 o 
 -29   1   1      131.80      153.24     16.04 o 
 -27   1   1      354.31      385.48     15.25 o 
 -25   1   1        1.11       23.15     12.74 o 
 -23   1   1     1846.14     1935.77     58.67 o 
 -21   1   1     2866.45     2770.25     36.11 o 
 -19   1   1     4817.94     4551.04     39.13 o 
 -17   1   1     3618.71     3766.12     58.08 o 
 -15   1   1    17628.79    17754.90    261.66 o 
 -13   1   1      215.19      297.64     11.14 o 
 -11   1   1    17936.13    17594.31    111.40 o 
  -9   1   1     2529.11     2300.96     25.89 o 
  -7   1   1     5766.43     5004.22     57.77 o 
  -5   1   1     1883.87     1743.00     26.87 o 
  -3   1   1     7472.58     6898.60    101.57 o 
   3   1   1    12499.60    11107.24    188.86 o 
   5   1   1    14156.11    13402.49    259.29 o 
   7   1   1        8.03        1.78      2.81 o 
   9   1   1     4343.23     4297.51     56.53 o 
  11   1   1     2870.38     2783.72     35.53 o 
  13   1   1      534.32      548.41     17.69 o 
  15   1   1     1430.28     1401.33     19.84 o 
  17   1   1      593.30      625.85     14.87 o 
  19   1   1     7548.45     7200.77     90.27 o 
  21   1   1     3630.24     3688.05     55.06 o 
  23   1   1      307.22      285.32     14.49 o 
  25   1   1     4971.52     5060.10    130.56 o 
  27   1   1       59.49       76.15     13.56 o 
  29   1   1      498.04      523.76     18.07 o 
  31   1   1      816.11      815.37     30.11 o 
 -30   2   1      202.90      203.88     17.26 o 
 -28   2   1        4.99        5.42     15.16 o 
 -26   2   1     1665.20     1608.33     35.51 o 
 -24   2   1       11.15       32.51     14.09 o 
 -22   2   1     2010.22     2097.48     28.94 o 
 -20   2   1     3380.45     3195.42     61.23 o 
 -18   2   1      648.75      654.50     14.59 o 
 -16   2   1       94.41      137.10     10.23 o 
 -14   2   1     1721.28     1661.52     26.71 o 
 -12   2   1     3181.98     3533.01     55.42 o 
 -10   2   1     1373.69     1335.18     34.24 o 
  -8   2   1      260.81      287.13      9.44 o 
  -6   2   1     1715.84     1738.38     38.74 o 
  -4   2   1    23631.81    23753.82    269.40 o 
  -2   2   1      840.37      841.17     27.41 o 
   0   2   1     7912.44     8066.99    131.55 o 
   2   2   1   153076.39   177675.83   4728.01 o 
   4   2   1     8411.27     8590.91    109.09 o 
   6   2   1      224.50      240.99     13.77 o 
   8   2   1     8651.79     8749.00     78.08 o 
  12   2   1      881.79      918.71     22.57 o 
  14   2   1     1454.69     1297.68     36.52 o 
  16   2   1       60.56       66.19     10.37 o 
  18   2   1        7.01       15.99     10.33 o 
  20   2   1       22.79       39.84     11.11 o 
  22   2   1     1911.94     1993.60     34.26 o 
  24   2   1      482.81      556.14     18.66 o 
  26   2   1     1846.66     1899.99     70.80 o 
  28   2   1       64.37       44.53     14.27 o 
  30   2   1      709.23      761.15     35.37 o 
 -29   3   1      281.99      315.55     23.14 o 
 -27   3   1      183.69      207.26     20.45 o 
 -25   3   1       48.83       49.08     18.27 o 
 -23   3   1      665.24      703.31     20.35 o 
 -21   3   1      963.14     1025.41     21.79 o 
 -19   3   1     4259.62     4322.88     50.02 o 
 -17   3   1       15.52       25.16      9.67 o 
 -15   3   1     2168.64     2042.20     29.96 o 
 -13   3   1     1359.12     1416.13     30.95 o 
 -11   3   1     4008.45     3841.30     97.05 o 
  -9   3   1      488.49      498.98     13.07 o 
  -7   3   1     1380.42     1317.35     53.38 o 
  -5   3   1     9697.88     9582.71    126.67 o 
  -3   3   1     1027.71      923.23     32.86 o 
  -1   3   1     1938.58     2015.14     95.38 o 
   1   3   1      482.16      608.88     28.69 o 
   3   3   1     2835.91     2721.45     51.12 o 
   5   3   1     3419.20     3457.50     66.67 o 
   7   3   1       16.82       28.20      9.43 o 
   9   3   1       28.33       34.35      6.89 o 
  11   3   1      190.02      205.03     10.59 o 
  13   3   1      988.16     1045.58     26.78 o 
  15   3   1     3093.32     2958.17     67.73 o 
  17   3   1      275.68      312.01     13.47 o 
  19   3   1      299.17      357.44     16.26 o 
  21   3   1     1322.55     1371.43     73.22 o 
  23   3   1       33.82       36.69     16.16 o 
  25   3   1      144.31      169.43     17.67 o 
  27   3   1     1034.43      942.01     25.28 o 
  29   3   1      707.18      630.42     22.71 o 
 -28   4   1     1141.57     1149.87     26.25 o 
 -26   4   1       53.01       56.61     18.48 o 
 -24   4   1     1194.72     1193.25     26.86 o 
 -22   4   1      282.73      274.15     14.20 o 
 -20   4   1      197.81      219.70     14.46 o 
 -18   4   1       26.98       23.28     12.47 o 
 -16   4   1     5475.10     5628.74    123.99 o 
 -14   4   1        1.18       10.03     10.34 o 
 -12   4   1       25.52       21.53     10.06 o 
 -10   4   1      114.07      105.68     12.01 o 
  -8   4   1     1082.79     1384.65    248.54 o 
  -6   4   1       14.69        6.98      8.95 o 
  -4   4   1      545.66      599.46     32.26 o 
  -2   4   1     8736.22     9265.67    403.96 o 
   0   4   1     3232.32     3395.25     47.39 o 
   2   4   1     2994.61     3063.07     58.14 o 
   4   4   1     3177.69     3128.35    120.18 o 
   6   4   1    27322.01    26746.21    117.89 o 
   8   4   1       68.29       91.50     13.57 o 
  10   4   1      286.58      213.81     11.33 o 
  12   4   1     4190.79     4198.19     42.50 o 
  14   4   1       15.15       31.17     10.16 o 
  16   4   1      191.87      209.92     15.17 o 
  18   4   1     5811.13     5964.99     80.55 o 
  20   4   1       15.71       23.33     14.33 o 
  22   4   1      785.39      768.67     19.23 o 
  24   4   1      102.17       89.59     15.99 o 
  26   4   1        2.68       12.56     18.18 o 
  28   4   1       40.34       65.95     18.46 o 
 -27   5   1       40.19       17.79     45.70 o 
 -25   5   1        0.18       24.80     16.28 o 
 -23   5   1      639.21      698.45     33.59 o 
 -21   5   1      772.37      810.62     22.90 o 
 -19   5   1      305.20      302.06     18.71 o 
 -17   5   1     5335.86     5565.14    164.26 o 
 -15   5   1       68.19       72.00     14.11 o 
 -13   5   1      107.10      118.63     14.14 o 
 -11   5   1       73.11       73.97     11.74 o 
  -9   5   1      626.61      703.99     19.08 o 
  -7   5   1       86.04       91.77     13.25 o 
  -5   5   1       82.49       93.00     13.63 o 
  -3   5   1      239.80      248.57     17.54 o 
  -1   5   1      121.13      119.71     20.25 o 
   1   5   1     1661.43     1705.22     32.36 o 
   3   5   1        0.07        7.26     10.99 o 
   5   5   1     3077.28     3221.03     95.32 o 
   7   5   1     3570.09     3525.07     59.31 o 
   9   5   1     1278.37     1247.14     23.95 o 
  11   5   1       48.40       66.54     14.59 o 
  13   5   1      627.63      637.54     23.22 o 
  15   5   1       10.32       24.52     12.75 o 
  17   5   1       86.62      101.20     12.70 o 
  19   5   1     1684.38     1731.07     41.75 o 
  21   5   1      119.18      149.45     14.31 o 
  23   5   1       54.30       43.20     15.83 o 
  25   5   1       41.08       90.19     20.35 o 
 -24   6   1      364.56      450.02     23.03 o 
 -22   6   1      776.41      707.83     21.72 o 
 -20   6   1      983.61     1018.12     25.14 o 
 -18   6   1      117.47      148.62     19.47 o 
 -16   6   1      123.89      142.58     16.02 o 
 -14   6   1      589.97      585.77     20.37 o 
 -12   6   1      259.45      259.83     18.98 o 
 -10   6   1        0.37        8.90     13.02 o 
  -8   6   1        0.39       22.87     22.31 o 
  -6   6   1     1097.63     1094.69     47.64 o 
  -4   6   1        0.35       -1.03     14.50 o 
  -2   6   1     1329.86     1422.92     32.37 o 
   0   6   1      730.29      799.51     24.36 o 
   2   6   1      418.64      392.73     37.68 o 
   4   6   1     1388.38     1314.02     62.73 o 
   6   6   1     2005.13     2059.44    122.62 o 
   8   6   1       60.93       56.72     14.01 o 
  10   6   1     5677.33     5798.42    105.43 o 
  12   6   1      214.82      184.20     17.03 o 
  14   6   1     2657.25     2690.46     99.37 o 
  16   6   1       81.11       83.87     16.04 o 
  18   6   1      119.22      136.70     19.10 o 
  20   6   1       12.18       25.09     18.48 o 
  22   6   1      582.17      601.43     27.31 o 
 -19   7   1        1.35       18.68     21.84 o 
 -17   7   1      814.25      820.00     23.25 o 
 -15   7   1      349.52      343.74     19.82 o 
 -13   7   1     2551.08     2503.03     29.54 o 
 -11   7   1     1978.77     1954.83     72.55 o 
  -9   7   1        1.13        3.33     17.55 o 
  -7   7   1      255.19      259.86     21.62 o 
  -5   7   1      500.68      533.24     63.93 o 
  -3   7   1      812.77      909.56     31.31 o 
  -1   7   1      235.59      279.13     26.90 o 
   1   7   1     1208.21     1278.87     52.93 o 
   3   7   1      280.35      303.19     17.64 o 
   5   7   1       96.16      106.36     17.42 o 
   7   7   1        0.78       20.28     15.33 o 
   9   7   1      491.70      524.89     35.87 o 
  11   7   1     1828.30     1694.97    102.41 o 
  13   7   1       15.36       20.30     16.44 o 
  15   7   1     1347.93     1252.20     42.17 o 
  17   7   1      153.29      161.27     16.31 o 
  19   7   1        1.49       32.75     25.63 o 
 -16   8   1        0.03       45.49     48.36 o 
 -14   8   1        1.19        0.09     19.38 o 
 -12   8   1        0.48       21.71     16.92 o 
 -10   8   1     1042.77     1018.17     82.15 o 
  -8   8   1      491.90      513.49     21.55 o 
  -6   8   1      377.13      368.55     24.94 o 
  -4   8   1      132.12      155.12     20.66 o 
  -2   8   1       47.54       52.73     21.94 o 
   0   8   1      106.21      112.00     24.54 o 
   2   8   1       33.43       51.35     21.85 o 
   4   8   1       86.90       90.91     23.02 o 
   6   8   1       95.73      117.52     18.45 o 
   8   8   1      623.91      567.27     20.86 o 
  10   8   1     1989.85     1913.67    124.71 o 
  12   8   1     2527.18     2255.05     73.26 o 
  14   8   1     1717.10     1609.62     37.45 o 
  -5   9   1      169.28      200.66     27.86 o 
  -3   9   1     1238.06     1168.76    102.19 o 
  -1   9   1       55.92       97.86     20.93 o 
   1   9   1      192.42      183.06     20.92 o 
   3   9   1        5.09        9.15     21.92 o 
   5   9   1       37.83       52.30     27.45 o 
 -32   0   2     1972.02     1896.08     35.37 o 
 -30   0   2      515.38      454.62     25.72 o 
 -28   0   2     3044.99     3329.40     93.62 o 
 -26   0   2      968.38     1003.58     53.33 o 
 -24   0   2    13486.90    13421.58    363.16 o 
 -22   0   2      201.49      198.14     16.69 o 
 -20   0   2     4741.39     4513.80    128.62 o 
 -18   0   2     1280.40     1245.99     24.17 o 
 -16   0   2    13235.13    12511.56    219.23 o 
 -14   0   2     3619.14     3730.34     55.05 o 
 -12   0   2    46766.96    48745.33    908.85 o 
 -10   0   2     2001.16     2006.52     40.17 o 
  -8   0   2     2365.36     2011.02     36.73 o 
  -4   0   2     9643.05     8395.45    227.82 o 
   2   0   2    26551.19    25106.23    955.27 o 
   4   0   2     5846.12     5312.22    130.31 o 
   6   0   2    14138.28    13724.76    336.97 o 
   8   0   2      251.76      226.82     48.21 o 
  10   0   2    33963.07    32541.45    357.09 o 
  12   0   2    13600.46    14305.13    275.99 o 
  14   0   2    15813.24    15606.95     99.53 o 
  16   0   2      712.80      699.37     20.14 o 
  18   0   2    10394.65    10540.12    418.13 o 
  20   0   2      544.46      603.90     32.87 o 
  22   0   2     3846.40     4112.41    117.93 o 
  24   0   2     6724.95     6693.72     72.45 o 
  26   0   2     4939.95     5140.43    241.83 o 
  28   0   2      110.04      127.66     21.58 o 
  30   0   2      753.68      780.57     27.35 o 
 -31   1   2        0.97        0.13     15.59 o 
 -29   1   2       27.85       11.20     11.48 o 
 -27   1   2      483.79      488.68     17.77 o 
 -25   1   2        6.77       17.57     13.09 o 
 -23   1   2      330.58      319.73     14.35 o 
 -21   1   2       16.12       15.63      9.24 o 
 -19   1   2       98.19       74.91     10.06 o 
 -17   1   2      474.33      454.14     14.57 o 
 -15   1   2     8403.78     9043.82    165.92 o 
 -13   1   2     3543.58     3676.94    119.83 o 
 -11   1   2     6289.74     7005.50     79.59 o 
  -9   1   2       34.44       19.18      3.49 o 
  -7   1   2     5864.99     5635.42     71.46 o 
  -5   1   2     2902.13     2704.14     40.37 o 
  -3   1   2     7102.39     6709.22    324.63 o 
  -1   1   2     2914.53     2405.46     79.49 o 
   1   1   2    17079.44    15729.81    200.42 o 
   3   1   2    12386.56    11926.40    220.03 o 
   5   1   2     9324.88     8736.41    120.89 o 
   7   1   2     2775.92     2681.07     58.17 o 
   9   1   2        7.58        6.14      3.55 o 
  11   1   2     4692.11     4668.12     96.07 o 
  13   1   2      182.49      199.10     10.62 o 
  15   1   2      299.59      350.46     11.40 o 
  17   1   2     1020.03      949.13     24.49 o 
  19   1   2     1540.64     1518.98     19.89 o 
  21   1   2     4028.39     4085.68     37.51 o 
  23   1   2      316.31      333.89     15.10 o 
  25   1   2      506.69      595.21     19.24 o 
  27   1   2      416.31      418.34     17.91 o 
  29   1   2       24.51       18.51     15.44 o 
 -30   2   2       11.30       21.76     15.40 o 
 -28   2   2     4612.01     4452.23     52.45 o 
 -26   2   2      129.19      105.82     15.42 o 
 -24   2   2     4998.32     4910.14     66.90 o 
 -22   2   2     1060.84     1035.34     20.68 o 
 -20   2   2     5997.86     5694.59     89.61 o 
 -18   2   2     1250.58     1358.24     31.50 o 
 -16   2   2    14422.98    14743.64    308.61 o 
 -14   2   2      145.71      153.12      9.38 o 
 -12   2   2     6412.11     6254.36    122.80 o 
 -10   2   2     2721.85     2615.18     33.70 o 
  -8   2   2     9316.44     8818.11    170.60 o 
  -6   2   2     2801.38     2811.19     50.21 o 
  -4   2   2     5265.49     4850.56    227.74 o 
  -2   2   2       95.50       40.43     19.03 o 
   0   2   2     3375.68     3050.23     51.55 o 
   2   2   2    77211.48    79324.54    417.86 o 
   4   2   2      102.13       75.31      5.92 o 
   6   2   2    12521.97    11652.11     69.94 o 
   8   2   2     5839.93     6340.47     91.14 o 
  10   2   2    11899.83    11587.70    123.82 o 
  12   2   2       97.99       88.30      8.12 o 
  14   2   2    15722.43    16017.81    335.42 o 
  16   2   2     3445.13     3553.20     85.05 o 
  18   2   2     5434.84     5261.53    172.51 o 
  20   2   2     2642.19     2616.01     46.16 o 
  22   2   2     2379.14     2498.80     47.85 o 
  24   2   2      251.29      295.82     19.24 o 
  26   2   2     1906.72     1903.66     57.78 o 
  28   2   2       32.06       43.75     18.88 o 
  30   2   2     3031.54     3040.99     30.30 o 
 -29   3   2       13.66       46.28     19.13 o 
 -27   3   2      138.79      133.01     16.99 o 
 -25   3   2      112.53      125.10     16.76 o 
 -23   3   2       38.15       50.50     17.33 o 
 -21   3   2        1.16       16.18     12.41 o 
 -19   3   2     6799.68     6893.37    132.34 o 
 -17   3   2      610.50      620.88     15.42 o 
 -15   3   2     2929.01     2877.75     60.77 o 
 -13   3   2       72.81       75.49     10.09 o 
 -11   3   2     1174.64     1150.54     19.50 o 
  -9   3   2     8236.33     8694.50    122.02 o 
  -5   3   2     3760.22     3736.19    104.56 o 
  -3   3   2     3069.40     3126.26     48.64 o 
  -1   3   2     1228.61     1237.94     29.85 o 
   1   3   2     8215.39     7779.16    217.47 o 
   3   3   2     2700.84     2672.17     48.40 o 
   5   3   2    17383.20    17703.27    491.33 o 
   7   3   2    16354.41    17521.37    339.37 o 
   9   3   2     2262.66     2112.77     23.60 o 
  11   3   2        9.29       20.40      7.29 o 
  13   3   2       31.48       54.16      9.64 o 
  15   3   2      958.31      941.45     17.06 o 
  17   3   2       52.68       51.94     10.73 o 
  19   3   2       33.61       49.44     15.57 o 
  21   3   2     1234.33     1209.67     35.30 o 
  23   3   2      745.73      795.39     20.81 o 
  25   3   2      530.25      559.53     19.16 o 
  27   3   2     1268.75     1308.49     58.16 o 
  29   3   2      894.16      949.45     26.08 o 
 -28   4   2     1328.86     1322.20     52.10 o 
 -26   4   2      271.98      310.28     22.51 o 
 -24   4   2      712.10      740.89     26.51 o 
 -22   4   2       58.56       77.06     14.94 o 
 -20   4   2     9609.00    10260.26    120.74 o 
 -18   4   2     6119.66     6407.86    106.80 o 
 -16   4   2      695.58      619.11     20.52 o 
 -14   4   2     1698.89     1765.01     61.14 o 
 -12   4   2      880.55      858.76     24.02 o 
 -10   4   2     1249.39     1353.31     46.75 o 
  -8   4   2     4532.01     4709.68     61.13 o 
  -6   4   2      556.36      527.24     27.17 o 
  -4   4   2      390.26      401.64     18.86 o 
  -2   4   2     1905.17     1919.90     73.92 o 
   0   4   2      260.62      244.84     16.10 o 
   2   4   2        5.72       -0.31      7.87 o 
   4   4   2    28929.91    31786.19    128.06 o 
   6   4   2    37589.62    40867.94    906.50 o 
   8   4   2        3.89        9.60     10.60 o 
  10   4   2     2967.97     2942.92     29.03 o 
  12   4   2     1853.49     1832.97     37.27 o 
  14   4   2     2624.63     2634.09     26.72 o 
  16   4   2      214.74      227.90     12.95 o 
  18   4   2      536.98      582.89     20.39 o 
  20   4   2     1122.60     1290.77     27.51 o 
  22   4   2     1066.72     1156.58     24.01 o 
  24   4   2      231.74      252.51     17.95 o 
  26   4   2     1171.19     1193.01     60.44 o 
 -27   5   2       12.03       26.82     18.66 o 
 -25   5   2      264.70      269.03     19.22 o 
 -23   5   2      469.09      471.47     18.92 o 
 -21   5   2       65.73       77.15     17.76 o 
 -19   5   2       25.38       16.31     15.21 o 
 -17   5   2      435.45      464.02     18.99 o 
 -15   5   2     3369.98     3299.50     60.64 o 
 -13   5   2      538.13      552.76     18.42 o 
 -11   5   2     5367.82     5369.54    179.07 o 
  -9   5   2     1715.30     1779.83     57.24 o 
  -7   5   2      465.12      469.78     26.10 o 
  -5   5   2     5290.11     6083.35    308.07 o 
  -3   5   2     2363.20     2290.68     82.36 o 
  -1   5   2      451.10      510.03     21.41 o 
   1   5   2     5996.05     6333.73    100.77 o 
   3   5   2     1491.52     1550.20     61.53 o 
   5   5   2     1438.20     1340.87     24.98 o 
   7   5   2       81.13      126.53     18.83 o 
   9   5   2     1813.07     1628.51     24.34 o 
  11   5   2        0.04        7.32     16.56 o 
  13   5   2     3180.29     3131.15     30.46 o 
  15   5   2        7.97       26.94     16.44 o 
  17   5   2      649.82      654.82     16.86 o 
  19   5   2      344.91      345.40     17.32 o 
  21   5   2       13.04       13.06     15.63 o 
  23   5   2     1023.57     1079.21     44.69 o 
  25   5   2       20.19       19.36     15.99 o 
 -24   6   2     1187.46     1147.45     45.20 o 
 -22   6   2     1782.44     1801.76     27.84 o 
 -20   6   2      219.89      233.37     18.68 o 
 -18   6   2      496.09      535.29     28.70 o 
 -16   6   2     1115.76     1200.20     23.61 o 
 -14   6   2     6734.32     6495.63     68.23 o 
 -12   6   2      385.18      367.30     20.83 o 
 -10   6   2      149.37      160.32     16.76 o 
  -8   6   2       81.62       98.01     16.89 o 
  -6   6   2      882.30      955.35     51.46 o 
  -4   6   2      571.66      611.68     28.77 o 
  -2   6   2      441.13      396.42     25.18 o 
   0   6   2     3688.49     3912.74     48.58 o 
   2   6   2      844.87      831.88     42.01 o 
   4   6   2     1481.97     1485.73     74.71 o 
   6   6   2      644.18      738.91     22.66 o 
   8   6   2    13128.05    13997.12    253.41 o 
  10   6   2     8205.14     8074.47     69.04 o 
  12   6   2       35.25       61.49     14.24 o 
  14   6   2      942.80      936.23     20.75 o 
  16   6   2      128.80      136.53     16.45 o 
  18   6   2      185.84      175.77     18.19 o 
  20   6   2      672.01      649.43     22.18 o 
  22   6   2      698.38      719.91     32.19 o 
 -19   7   2      118.64      125.41     16.85 o 
 -17   7   2       33.60       37.97     18.87 o 
 -15   7   2       92.64       84.35     14.24 o 
 -13   7   2      640.82      631.75     25.30 o 
 -11   7   2     2939.06     2797.07     82.08 o 
  -9   7   2      124.75      128.52     16.76 o 
  -7   7   2     1546.89     1622.41     95.54 o 
  -5   7   2      141.14      132.94     18.01 o 
  -3   7   2     1630.89     1661.79     34.67 o 
  -1   7   2     1754.38     1861.95     38.25 o 
   1   7   2       81.92      106.95     16.45 o 
   3   7   2        6.47       18.92     19.30 o 
   5   7   2      729.03      743.45     26.15 o 
   7   7   2     1077.62      966.58     26.23 o 
   9   7   2     1547.74     1583.07     51.96 o 
  11   7   2       78.68       65.77     18.16 o 
  13   7   2      291.19      270.17     20.50 o 
  15   7   2       30.99       31.49     16.28 o 
  17   7   2      264.24      238.21     22.19 o 
  19   7   2      215.22      249.19     21.60 o 
 -14   8   2        0.34       11.03     17.97 o 
 -12   8   2       35.65       27.82     17.91 o 
 -10   8   2     2083.47     1990.20     45.16 o 
  -8   8   2       18.80       32.93     20.05 o 
  -6   8   2      360.56      330.84     35.83 o 
  -4   8   2      131.83      149.72     17.29 o 
  -2   8   2      337.76      348.80     33.30 o 
   0   8   2      841.03      827.83     58.55 o 
   2   8   2      234.20      217.10     17.60 o 
   4   8   2     1749.24     1559.49     60.39 o 
   6   8   2      123.10      104.53     23.17 o 
   8   8   2     1843.37     1877.85    111.25 o 
  10   8   2       62.18       93.87     21.83 o 
  12   8   2     2844.91     2389.74    127.58 o 
  14   8   2      564.49      478.11     21.21 o 
  -5   9   2       46.39       44.85     21.15 o 
  -3   9   2        4.37       26.49     25.93 o 
  -1   9   2       63.83       65.65     26.76 o 
   1   9   2       75.59       89.55     26.38 o 
   3   9   2      118.16      100.27     18.57 o 
 -31   1   3     2937.53     2742.07     97.74 o 
 -29   1   3       84.30       89.81     15.91 o 
 -27   1   3      599.54      705.80     17.26 o 
 -25   1   3      757.60      716.27     16.75 o 
 -23   1   3      913.83      913.69     15.82 o 
 -21   1   3        6.23       19.97     12.43 o 
 -19   1   3     1118.15     1000.84     22.22 o 
 -17   1   3     4630.23     4571.12    101.06 o 
 -15   1   3     1347.44     1177.52     27.94 o 
 -13   1   3    16489.68    17752.15    237.62 o 
 -11   1   3     1968.96     1965.45     36.24 o 
  -9   1   3     1804.06     1598.13     24.40 o 
  -7   1   3      103.86       81.77      5.73 o 
  -5   1   3    18499.21    17242.21    139.66 o 
  -3   1   3     2709.13     2417.69     40.42 o 
  -1   1   3     1608.99     1360.65     31.23 o 
   1   1   3     6117.02     5749.66     84.46 o 
   3   1   3    20116.71    18088.92    334.00 o 
   5   1   3     1276.63     1168.91     22.15 o 
   7   1   3    33433.83    31056.33    350.49 o 
   9   1   3     3213.89     3537.85     91.62 o 
  11   1   3     5545.43     4909.88     93.46 o 
  13   1   3      898.28      923.26     16.77 o 
  15   1   3     1392.16     1303.48     33.07 o 
  17   1   3      773.17      715.49     16.22 o 
  19   1   3     5870.42     5726.09     84.41 o 
  21   1   3     2319.87     2286.44     24.85 o 
  23   1   3       12.40       18.83     12.94 o 
  25   1   3       23.69       34.75     12.88 o 
  27   1   3       67.76       72.92     16.04 o 
  29   1   3      363.32      354.50     18.27 o 
 -30   2   3       55.87       59.67     14.56 o 
 -28   2   3      117.85      131.97     15.79 o 
 -26   2   3      367.07      412.54     15.61 o 
 -24   2   3       33.61       32.09     14.27 o 
 -22   2   3     2685.49     2493.30     86.22 o 
 -20   2   3       16.21       32.16      9.38 o 
 -18   2   3       31.87        8.77      9.21 o 
 -16   2   3     5750.43     5989.59     91.21 o 
 -14   2   3     3527.42     3757.96     57.04 o 
 -12   2   3      456.59      444.15     12.72 o 
 -10   2   3    14710.99    15121.38    290.45 o 
  -8   2   3      137.93      126.37     10.16 o 
  -6   2   3      265.13      237.35     21.95 o 
  -4   2   3       44.63       23.61     11.86 o 
  -2   2   3     3588.19     3463.88     60.33 o 
   0   2   3     2691.93     2686.96     63.04 o 
   2   2   3      793.92      785.14     23.23 o 
   4   2   3     1807.65     1855.01     47.04 o 
   6   2   3     2154.68     2149.43     78.23 o 
   8   2   3     1258.33     1429.29     28.77 o 
  10   2   3      185.73      197.87      9.87 o 
  12   2   3      484.02      388.18     12.62 o 
  14   2   3      442.04      506.88     14.89 o 
  16   2   3     1677.67     1683.89     41.76 o 
  18   2   3        4.06       22.45     12.09 o 
  20   2   3     5607.37     5610.89     52.46 o 
  22   2   3       15.46       27.78     13.98 o 
  24   2   3      602.53      630.08     20.02 o 
  26   2   3     2463.77     2477.36     53.93 o 
  28   2   3      114.27      133.40     16.42 o 
 -29   3   3      117.54      121.56     16.67 o 
 -27   3   3     1494.02     1456.94     39.79 o 
 -25   3   3       34.05       59.74     18.30 o 
 -23   3   3      888.46      897.99     22.57 o 
 -21   3   3      223.01      242.71     14.84 o 
 -19   3   3      597.98      564.15     16.46 o 
 -17   3   3      710.37      639.10     17.22 o 
 -15   3   3      222.69      230.88     11.10 o 
 -13   3   3      474.46      403.30     12.64 o 
 -11   3   3      816.67      783.57     19.31 o 
  -9   3   3    34095.39    38474.70    698.03 o 
  -7   3   3     1077.02     1023.81     34.29 o 
  -5   3   3      329.00      235.84     23.65 o 
  -3   3   3      108.24       93.28     10.64 o 
  -1   3   3     5547.61     5087.08    287.33 o 
   1   3   3      468.01      429.75     15.26 o 
   3   3   3     2170.62     1794.25     28.68 o 
   5   3   3     1388.80     1595.07     31.67 o 
   7   3   3      459.81      289.96     12.76 o 
   9   3   3      571.90      550.68     15.98 o 
  11   3   3     4132.47     4103.81     79.48 o 
  13   3   3      857.72      809.90     16.49 o 
  15   3   3     9108.40     8957.67    206.23 o 
  17   3   3      404.38      376.66     15.23 o 
  19   3   3       50.20       50.93     12.21 o 
  21   3   3        0.31       25.71     14.07 o 
  23   3   3     2075.27     1967.81     64.54 o 
  25   3   3     2154.58     2172.93     36.37 o 
  27   3   3      120.53      111.82     19.99 o 
 -28   4   3        0.33       18.64     17.85 o 
 -26   4   3     1209.13     1250.74     40.59 o 
 -24   4   3      621.00      598.71     21.15 o 
 -22   4   3      911.61     1015.45     37.36 o 
 -20   4   3       86.89      118.79     14.74 o 
 -18   4   3     3197.27     3246.01     80.03 o 
 -16   4   3      642.37      667.21     18.75 o 
 -14   4   3     4596.91     4337.32     66.13 o 
 -12   4   3     2488.35     2465.57     35.03 o 
 -10   4   3     3513.88     3438.48     78.09 o 
  -8   4   3      204.37      264.27     12.82 o 
  -6   4   3    16091.81    16998.30    692.61 o 
  -4   4   3       46.98       70.18     15.01 o 
  -2   4   3     1852.24     1810.55     88.90 o 
   0   4   3      193.77      190.63     13.26 o 
   2   4   3        4.17       17.82     10.72 o 
   4   4   3     8107.24     8753.28    194.74 o 
   6   4   3        1.91       22.65     10.90 o 
   8   4   3        8.57       11.37     11.43 o 
  10   4   3        2.24       11.04     10.59 o 
  12   4   3      415.52      380.38     13.31 o 
  14   4   3      595.12      589.66     14.59 o 
  16   4   3     7018.94     6950.70    148.50 o 
  18   4   3     1196.20     1184.79     25.54 o 
  20   4   3     2074.13     2129.73     41.07 o 
  22   4   3      447.40      453.86     18.30 o 
  24   4   3     1657.33     1667.02     27.95 o 
  26   4   3     1282.68     1338.58     90.96 o 
 -27   5   3      195.66      194.03     29.27 o 
 -25   5   3     1067.64     1030.72     55.88 o 
 -23   5   3      280.92      301.91     20.43 o 
 -21   5   3       97.57      116.79     20.04 o 
 -19   5   3      276.65      338.26     19.14 o 
 -17   5   3       64.18       70.42     15.84 o 
 -15   5   3      249.19      248.47     16.02 o 
 -13   5   3     3332.06     3239.18     67.57 o 
 -11   5   3      249.74      217.89     15.05 o 
  -9   5   3      962.22      880.18     26.42 o 
  -7   5   3     4313.92     4921.40    249.18 o 
  -5   5   3     5729.61     6020.30    109.75 o 
  -3   5   3     2459.78     2564.53     40.60 o 
  -1   5   3     1975.40     2116.34     42.80 o 
   1   5   3       10.13        5.64     17.85 o 
   3   5   3     1021.62     1097.12     20.96 o 
   5   5   3       14.88       28.68     11.00 o 
   7   5   3      744.17      812.30     25.22 o 
   9   5   3     1909.01     1816.35     25.99 o 
  11   5   3     2955.84     2895.73     33.92 o 
  13   5   3      646.79      688.03     19.40 o 
  15   5   3     1433.58     1405.60     22.86 o 
  17   5   3      503.06      469.74     17.13 o 
  19   5   3      727.59      730.42     19.47 o 
  21   5   3      443.71      469.40     18.14 o 
  23   5   3      328.53      365.19     25.23 o 
 -24   6   3        1.17        8.24     23.34 o 
 -22   6   3     1024.00      988.82     50.31 o 
 -20   6   3      474.76      500.18     21.46 o 
 -18   6   3     2256.20     2241.09     85.67 o 
 -16   6   3      696.22      697.02     23.33 o 
 -14   6   3      639.54      621.58     19.69 o 
 -12   6   3        1.68       -4.44     14.18 o 
 -10   6   3     6676.48     6732.50    406.79 o 
  -8   6   3      118.68      132.86     19.00 o 
  -6   6   3     3581.03     3660.26    137.75 o 
  -4   6   3       17.49       15.96     14.86 o 
  -2   6   3     1718.95     1805.25     40.95 o 
   0   6   3      481.78      487.40     18.14 o 
   2   6   3      273.36      272.31     17.22 o 
   4   6   3      320.23      332.87     21.49 o 
   6   6   3      664.71      667.82     21.10 o 
   8   6   3    10690.58    10889.48    310.03 o 
  10   6   3      408.55      432.05     19.55 o 
  12   6   3      868.21      877.90     21.89 o 
  14   6   3      859.09      801.94     22.82 o 
  16   6   3      615.64      637.05     19.16 o 
  18   6   3       71.06       79.19     16.38 o 
  20   6   3     1782.49     1722.38     41.92 o 
  22   6   3        3.27       26.82     18.17 o 
 -19   7   3       18.33       14.52     16.78 o 
 -17   7   3      554.49      596.74     28.00 o 
 -15   7   3     1491.96     1447.01     68.75 o 
 -13   7   3        0.94       -6.79     15.59 o 
 -11   7   3     1699.27     1740.15     62.28 o 
  -9   7   3      182.69      208.82     21.19 o 
  -7   7   3      788.54      771.82     40.74 o 
  -5   7   3     1130.85     1144.42     48.26 o 
  -3   7   3     4092.37     4220.49    134.34 o 
  -1   7   3       34.95       51.34     19.98 o 
   1   7   3       35.21       38.43     15.54 o 
   3   7   3       93.18       98.31     17.82 o 
   5   7   3      472.26      471.14     21.29 o 
   7   7   3       48.34       59.91     27.45 o 
   9   7   3     1516.24     1469.48     59.03 o 
  11   7   3        6.32        0.74     20.95 o 
  13   7   3     2017.90     1791.08     43.38 o 
  15   7   3       39.11       27.53     18.03 o 
  17   7   3      719.10      690.98     33.15 o 
 -14   8   3     2318.39     2132.48     90.92 o 
 -12   8   3     2051.00     1808.64     60.59 o 
 -10   8   3      697.33      673.08     24.69 o 
  -8   8   3       13.53       28.96     18.52 o 
  -6   8   3      785.58      936.89     96.70 o 
  -4   8   3      281.66      296.86     22.82 o 
  -2   8   3      931.58      921.38     67.82 o 
   0   8   3      129.89      139.95     18.78 o 
   2   8   3      624.61      562.74     24.89 o 
   4   8   3      649.08      654.69     50.29 o 
   6   8   3        2.67        4.14     17.98 o 
   8   8   3      148.28      183.64     18.53 o 
  10   8   3     2813.01     2448.33     52.34 o 
  12   8   3     4189.26     3530.33     43.09 o 
  -3   9   3        0.40       10.84     46.62 o 
  -1   9   3       16.06       22.82     33.86 o 
   1   9   3     1614.80     1691.12     51.56 o 
 -32   0   4      242.68      240.74     35.07 o 
 -30   0   4     1119.95      976.21     39.37 o 
 -28   0   4      183.93      200.13     24.71 o 
 -26   0   4      431.72      434.24     21.30 o 
 -24   0   4     1327.89     1277.49     51.38 o 
 -22   0   4     1045.24      987.64     39.76 o 
 -20   0   4      535.20      510.95     19.38 o 
 -18   0   4     1073.03     1030.70     24.11 o 
 -16   0   4       15.89       16.35     13.52 o 
 -14   0   4    28625.57    30461.73    584.43 o 
 -12   0   4     3430.37     3563.30    131.22 o 
 -10   0   4    15971.62    15689.19    323.70 o 
  -8   0   4     4560.25     3940.03     55.55 o 
  -6   0   4     5320.06     5118.63     73.76 o 
  -4   0   4     8299.56     7755.46    108.13 o 
  -2   0   4     2163.50     1819.17     40.44 o 
   0   0   4    26731.50    25012.41    253.04 o 
   2   0   4     3123.73     2732.75     51.97 o 
   4   0   4      100.95      121.24      9.48 o 
   6   0   4       66.92      112.96     15.14 o 
   8   0   4       62.99       33.50     10.35 o 
  10   0   4     9135.42     9161.32     79.49 o 
  12   0   4     1022.44      943.16     69.27 o 
  14   0   4      888.75     1057.44     27.32 o 
  16   0   4     2279.26     2230.61     54.96 o 
  18   0   4       59.03       74.14     17.70 o 
  20   0   4      807.24      886.39     42.92 o 
  22   0   4     7413.14     7212.37    433.83 o 
  24   0   4      397.43      459.65     22.54 o 
  26   0   4      114.19      126.99     24.24 o 
  28   0   4     1373.11     1402.39     51.39 o 
 -31   1   4      260.14      274.83     17.35 o 
 -29   1   4      200.26      186.32     16.73 o 
 -27   1   4        6.13       14.37     13.62 o 
 -25   1   4       13.84        7.75     11.84 o 
 -23   1   4      450.04      413.04     13.60 o 
 -21   1   4      175.30      165.90     11.51 o 
 -19   1   4     1573.16     1513.42     30.58 o 
 -17   1   4        7.14       17.20      9.73 o 
 -15   1   4     1405.01     1519.89     42.26 o 
 -13   1   4      564.70      625.80     16.30 o 
 -11   1   4       24.29       41.24      5.75 o 
  -9   1   4     2049.78     2121.39     26.35 o 
  -7   1   4     6663.17     6615.68     55.74 o 
  -5   1   4     7442.42     7521.60     83.63 o 
  -3   1   4     4052.37     3779.70    109.58 o 
  -1   1   4       42.70       42.28      5.23 o 
   1   1   4       82.00       71.52      6.13 o 
   3   1   4     3670.89     3597.54     62.45 o 
   5   1   4     1628.41     1761.15     39.84 o 
   7   1   4      387.37      431.63     14.03 o 
   9   1   4    17500.50    19002.73    409.17 o 
  11   1   4     2239.17     2470.51     56.75 o 
  13   1   4      640.08      799.56     23.87 o 
  15   1   4       11.75       14.59      8.91 o 
  17   1   4      882.27      862.34     20.82 o 
  19   1   4     1547.30     1571.75     40.33 o 
  21   1   4     1503.42     1495.60     28.08 o 
  23   1   4      315.48      368.28     17.05 o 
  25   1   4      106.05      101.74     13.14 o 
  27   1   4      657.73      661.55     17.95 o 
  29   1   4       16.74        8.23     16.56 o 
 -30   2   4       90.76      104.51     14.32 o 
 -28   2   4      340.24      333.36     17.49 o 
 -26   2   4       87.12       75.75     14.36 o 
 -24   2   4       83.38       98.93     14.67 o 
 -22   2   4     1012.97      952.91     19.04 o 
 -20   2   4      419.37      404.28     16.11 o 
 -18   2   4     2763.37     2850.47     55.35 o 
 -16   2   4      319.51      333.54     12.78 o 
 -14   2   4     4104.33     4048.47     62.88 o 
 -12   2   4        0.44       36.01      8.34 o 
 -10   2   4    13785.43    14719.11    275.55 o 
  -8   2   4     2466.40     2356.91     33.41 o 
  -6   2   4     5729.64     5645.07     55.34 o 
  -4   2   4    12639.07    13228.50    416.48 o 
  -2   2   4     1915.31     1806.57     45.24 o 
   0   2   4     2786.92     2682.81     40.95 o 
   2   2   4      516.48      384.41     13.34 o 
   4   2   4      826.53      885.88     19.07 o 
   6   2   4      627.97      492.72     14.66 o 
   8   2   4       65.49       48.57      8.24 o 
  10   2   4      730.13      781.58     20.13 o 
  12   2   4     1433.84     1400.27     29.44 o 
  14   2   4     1704.06     1770.14     70.12 o 
  16   2   4     1766.28     1691.23     35.28 o 
  18   2   4      214.15      206.25     15.20 o 
  20   2   4      237.43      271.62     15.19 o 
  22   2   4        7.72       16.91     14.12 o 
  24   2   4      163.04      163.67     18.01 o 
  26   2   4     2669.53     2732.23     55.95 o 
  28   2   4     2112.12     2153.33     61.45 o 
 -29   3   4      529.70      542.99     24.66 o 
 -27   3   4      585.68      675.94     20.80 o 
 -25   3   4      461.18      522.68     23.80 o 
 -23   3   4     4221.16     3996.95     93.11 o 
 -21   3   4        9.02       37.30     11.42 o 
 -19   3   4      400.19      375.98     16.44 o 
 -17   3   4     1078.93     1067.04     22.53 o 
 -15   3   4      247.60      253.76     13.52 o 
 -13   3   4      474.18      485.55     16.70 o 
 -11   3   4       35.37       69.20     12.30 o 
  -9   3   4       49.19       39.90     11.09 o 
  -7   3   4      947.72     1031.01     29.43 o 
  -5   3   4     2671.47     2977.13     63.17 o 
  -3   3   4        2.66        9.43     10.48 o 
  -1   3   4     1993.75     1861.31     37.79 o 
   1   3   4      718.13      894.71     20.97 o 
   3   3   4     4039.09     4110.78     65.08 o 
   5   3   4    11528.97    12256.49    353.68 o 
   7   3   4     2327.06     2239.73     26.98 o 
   9   3   4     2842.90     2919.42     34.44 o 
  11   3   4      570.86      549.39     14.70 o 
  13   3   4      595.87      590.95     15.02 o 
  15   3   4     7193.19     7326.68     74.42 o 
  17   3   4       58.03       55.98     15.92 o 
  19   3   4     1042.35      958.01     24.59 o 
  21   3   4      172.22      200.22     16.74 o 
  23   3   4       22.02       15.90     18.99 o 
  25   3   4      146.38      149.47     18.29 o 
  27   3   4      215.69      205.38     20.31 o 
 -28   4   4       27.01       42.40     20.05 o 
 -26   4   4      400.33      400.43     19.74 o 
 -24   4   4      193.60      173.42     17.49 o 
 -22   4   4        0.63       10.52     14.30 o 
 -20   4   4       49.89       40.87     16.90 o 
 -18   4   4      646.91      624.94     37.78 o 
 -16   4   4        2.83        6.54     14.69 o 
 -14   4   4       46.90       49.07     11.13 o 
 -12   4   4      350.15      424.76     16.14 o 
 -10   4   4     1712.58     1775.12     25.58 o 
  -8   4   4       86.43       78.73     14.21 o 
  -6   4   4     2557.80     2689.24     77.08 o 
  -4   4   4      426.03      431.14     22.17 o 
  -2   4   4      460.24      389.62     26.57 o 
   0   4   4      276.36      272.32     17.57 o 
   2   4   4       24.77       23.40      8.71 o 
   4   4   4       18.95       82.13     37.24 o 
   6   4   4      451.49      415.19     15.81 o 
   8   4   4      330.10      319.76     14.47 o 
  10   4   4      129.53      127.40     12.65 o 
  12   4   4      639.56      660.41     22.00 o 
  14   4   4      185.63      197.43     12.58 o 
  16   4   4      120.31      181.73     14.31 o 
  18   4   4     1282.19     1266.28     31.14 o 
  20   4   4      392.86      364.60     18.53 o 
  22   4   4        6.40       14.53     15.83 o 
  24   4   4      662.06      695.88     44.88 o 
  26   4   4      106.01      111.35     21.10 o 
 -25   5   4      115.51      115.96     18.62 o 
 -23   5   4      964.88     1092.43     56.69 o 
 -21   5   4     1559.47     1655.39     45.92 o 
 -19   5   4     1712.44     1722.41     25.48 o 
 -17   5   4      164.76      179.11     15.83 o 
 -15   5   4       70.04       77.79     16.94 o 
 -13   5   4      339.02      366.69     20.20 o 
 -11   5   4     1196.35     1207.94     69.93 o 
  -9   5   4     1686.84     1830.10    108.23 o 
  -7   5   4     1372.34     1432.83     43.03 o 
  -5   5   4       19.72       57.63     19.17 o 
  -3   5   4      911.37     1000.72     26.48 o 
  -1   5   4     3422.27     3467.19     75.58 o 
   1   5   4      788.66      799.72     37.16 o 
   3   5   4       60.17       56.75     13.31 o 
   5   5   4       92.01       85.73     13.53 o 
   7   5   4     2882.06     2912.38     98.69 o 
   9   5   4     1811.34     1867.67     69.23 o 
  11   5   4     5792.13     5379.99     61.64 o 
  13   5   4      502.63      514.47     18.90 o 
  15   5   4     2001.01     1862.75     24.18 o 
  17   5   4      619.87      655.30     17.94 o 
  19   5   4     1581.62     1593.85     29.92 o 
  21   5   4       77.87       77.27     17.47 o 
  23   5   4      344.50      313.16     20.51 o 
 -24   6   4        0.67       12.84     27.13 o 
 -22   6   4      127.80      105.33     20.09 o 
 -20   6   4       47.45       54.45     18.73 o 
 -18   6   4      122.35      136.25     17.13 o 
 -16   6   4     1036.22     1089.10     39.15 o 
 -14   6   4       38.85       49.79     16.53 o 
 -12   6   4       83.95       89.68     20.76 o 
 -10   6   4      335.25      389.40     19.63 o 
  -8   6   4      838.65      858.74     50.34 o 
  -6   6   4       54.66       77.19     16.26 o 
  -4   6   4     1398.49     1493.08     32.08 o 
  -2   6   4       22.70       31.75     14.03 o 
   0   6   4       59.88       39.85     15.38 o 
   2   6   4      140.74      147.30     15.94 o 
   4   6   4       56.69       67.00     17.28 o 
   6   6   4      438.96      434.55     19.31 o 
   8   6   4      611.61      606.79     20.95 o 
  10   6   4        0.65       10.14     16.66 o 
  12   6   4       21.32        9.77     17.19 o 
  14   6   4      185.20      172.97     17.51 o 
  16   6   4       95.20       88.07     16.61 o 
  18   6   4      165.07      157.56     19.82 o 
  20   6   4      535.75      491.96     22.48 o 
 -19   7   4      182.30      210.54     20.70 o 
 -17   7   4        5.97       -1.65     19.21 o 
 -15   7   4     1654.83     1611.21     31.81 o 
 -13   7   4     1285.85     1266.60     33.71 o 
 -11   7   4       15.62       21.51     17.25 o 
  -9   7   4      645.04      680.82     29.39 o 
  -7   7   4      392.78      395.07     25.53 o 
  -5   7   4      359.15      381.91     41.23 o 
  -3   7   4      732.37      785.12     31.67 o 
  -1   7   4      229.75      241.60     21.58 o 
   1   7   4        5.90       15.97     19.98 o 
   3   7   4     1241.63     1217.62     64.99 o 
   5   7   4       61.69       65.18     20.03 o 
   7   7   4     1229.46     1176.79     96.07 o 
   9   7   4      220.21      172.34     17.29 o 
  11   7   4     1761.45     1543.22     39.53 o 
  13   7   4      707.87      636.89     23.82 o 
  15   7   4     1457.94     1389.16     59.47 o 
  17   7   4        4.54       26.17     21.76 o 
 -14   8   4      159.46      163.37     21.86 o 
 -12   8   4      831.05      762.64     27.23 o 
 -10   8   4      409.14      402.76     25.35 o 
  -8   8   4      875.31      866.41     45.95 o 
  -6   8   4      404.04      409.32     27.54 o 
  -4   8   4     1282.85     1288.93     80.02 o 
  -2   8   4      456.66      433.10     22.18 o 
   0   8   4      285.98      338.91     21.76 o 
   2   8   4        0.01       11.33     18.61 o 
   4   8   4       32.61       38.20     18.83 o 
   6   8   4      151.25      120.71     19.22 o 
   8   8   4       33.48       14.79     19.30 o 
  10   8   4     2750.65     2178.95     40.27 o 
 -31   1   5        0.91       21.62     16.88 o 
 -29   1   5     2799.25     2884.84     51.50 o 
 -27   1   5       82.27      107.50     15.10 o 
 -25   1   5     4670.63     4932.84    117.67 o 
 -23   1   5      102.54      112.36     12.44 o 
 -21   1   5    10382.77    10282.42    273.87 o 
 -19   1   5        1.32       18.47     10.07 o 
 -17   1   5     9740.99     9599.18    236.69 o 
 -15   1   5      435.68      509.87     18.76 o 
 -13   1   5     2736.18     2376.99     42.77 o 
 -11   1   5      905.23     1178.93     22.47 o 
  -9   1   5     6213.79     5467.85    119.09 o 
  -7   1   5     1170.08     1030.98     31.59 o 
  -5   1   5    20154.01    19779.04    298.55 o 
  -3   1   5    31187.01    32215.63    699.06 o 
  -1   1   5    11578.84    11369.38    178.52 o 
   1   1   5     6649.17     6551.36     91.36 o 
   3   1   5     6789.82     6803.22     51.78 o 
   5   1   5    12469.10    11942.11    143.67 o 
   7   1   5      185.53      177.91     11.07 o 
   9   1   5     4164.46     3661.56     69.21 o 
  11   1   5     3996.14     4558.55     96.36 o 
  13   1   5     3769.20     3459.61     71.15 o 
  15   1   5       92.43      104.27     10.20 o 
  17   1   5     8468.97     8132.64    162.10 o 
  19   1   5      895.47      928.56     20.53 o 
  21   1   5    12097.33    11658.58    185.08 o 
  23   1   5      193.61      170.83     14.62 o 
  25   1   5     2540.36     2504.77     52.06 o 
  27   1   5      101.58      109.63     17.79 o 
 -30   2   5     1688.96     1520.92     22.23 o 
 -28   2   5      139.77      127.78     15.11 o 
 -26   2   5       21.17       21.35     13.61 o 
 -24   2   5       78.13       98.99     13.69 o 
 -22   2   5       74.56       58.79     12.63 o 
 -20   2   5      638.79      618.22     16.33 o 
 -18   2   5      508.08      493.31     15.94 o 
 -16   2   5      208.49      229.89     11.63 o 
 -14   2   5       69.01       63.83      9.69 o 
 -12   2   5     5879.22     6551.75    149.44 o 
 -10   2   5      732.51      767.13     17.35 o 
  -8   2   5      777.83      687.37     23.70 o 
  -6   2   5     1078.71     1317.78     34.59 o 
  -4   2   5     3172.09     3037.53     42.76 o 
  -2   2   5     4962.22     4894.13     99.21 o 
   0   2   5     2352.74     2174.15     36.87 o 
   2   2   5     3434.29     3368.21     79.81 o 
   4   2   5     4603.74     4630.24     80.83 o 
   6   2   5      374.36      503.80     17.79 o 
   8   2   5      381.71      366.48     13.17 o 
  10   2   5     1408.87     1476.50     44.51 o 
  12   2   5     3271.97     3364.39     67.67 o 
  14   2   5        1.38        2.17     11.31 o 
  16   2   5       44.74       67.48     13.53 o 
  18   2   5      761.45      679.14     20.40 o 
  20   2   5       45.41       47.80     13.11 o 
  22   2   5        0.45       19.92     14.41 o 
  24   2   5      396.24      392.30     18.39 o 
  26   2   5        0.19       23.89     21.51 o 
 -29   3   5     3006.21     2959.28     87.50 o 
 -27   3   5       28.64       47.89     15.87 o 
 -25   3   5     2825.68     2899.01     98.47 o 
 -23   3   5      558.26      624.61     24.75 o 
 -21   3   5     4099.02     4356.53     48.65 o 
 -19   3   5      208.41      252.69     13.38 o 
 -17   3   5     1681.77     1644.24     30.09 o 
 -15   3   5        3.54        6.65     11.12 o 
 -13   3   5     3042.38     2868.03     70.87 o 
 -11   3   5     2836.71     2951.23     57.76 o 
  -9   3   5     4523.76     4337.41     97.22 o 
  -7   3   5     8943.29     9476.49    162.71 o 
  -5   3   5     5370.36     5303.15    108.98 o 
  -3   3   5       62.97       26.01      8.53 o 
  -1   3   5     9530.07     9436.87    497.13 o 
   1   3   5    13141.19    13054.41    172.79 o 
   3   3   5     3200.02     3231.63     71.24 o 
   5   3   5      951.48      824.20     20.41 o 
   7   3   5       15.49       12.21     10.29 o 
   9   3   5     4953.99     4923.43    107.80 o 
  11   3   5     2041.54     2185.89     60.19 o 
  13   3   5     4370.42     4262.11     59.41 o 
  15   3   5      389.42      382.47     21.34 o 
  17   3   5     5192.15     5008.73    156.21 o 
  19   3   5      372.56      335.01     20.29 o 
  21   3   5     1441.36     1518.94     23.81 o 
  23   3   5     1888.06     1942.74     52.31 o 
  25   3   5     3352.30     3077.86     53.50 o 
 -28   4   5       48.93       63.31     19.51 o 
 -26   4   5      245.86      298.24     22.69 o 
 -24   4   5        1.89       32.89     20.21 o 
 -22   4   5      154.97      191.20     19.65 o 
 -20   4   5     1029.39      972.85     26.93 o 
 -18   4   5      152.61      166.55     16.12 o 
 -16   4   5     1057.34     1041.76     26.62 o 
 -14   4   5        0.39        9.19     13.13 o 
 -12   4   5      630.34      598.97     17.84 o 
 -10   4   5       42.42       86.10     13.04 o 
  -8   4   5    11586.86    12993.11    403.78 o 
  -6   4   5     3140.97     3171.72     38.66 o 
  -4   4   5     5113.48     5537.29    147.48 o 
  -2   4   5      229.59      216.71     15.85 o 
   0   4   5     5585.27     5331.99     58.98 o 
   2   4   5     1227.73     1076.66     21.83 o 
   4   4   5     2704.51     2588.66     33.77 o 
   6   4   5      324.48      318.12     14.56 o 
   8   4   5     3188.60     3182.36     80.16 o 
  10   4   5       26.54       26.45     10.36 o 
  12   4   5      430.37      444.39     19.96 o 
  14   4   5        0.43       13.83     13.10 o 
  16   4   5     1197.81     1159.73     22.23 o 
  18   4   5       15.18       14.58     14.11 o 
  20   4   5      205.72      208.54     17.77 o 
  22   4   5      574.85      531.53     18.41 o 
  24   4   5        2.25        5.80     18.35 o 
 -25   5   5     3166.60     2909.00    127.61 o 
 -23   5   5        7.75       18.60     17.50 o 
 -21   5   5       66.04       67.12     16.86 o 
 -19   5   5      545.77      580.60     25.16 o 
 -17   5   5      197.21      243.65     17.68 o 
 -15   5   5      888.28      904.80     28.83 o 
 -13   5   5     1356.10     1421.38     24.72 o 
 -11   5   5     4490.60     4386.84     60.76 o 
  -9   5   5     2972.27     3084.77     68.20 o 
  -7   5   5     3567.05     3522.88     33.66 o 
  -5   5   5     1412.65     1394.84     59.70 o 
  -3   5   5     2427.24     2347.90     31.66 o 
  -1   5   5     2455.01     2517.66     47.34 o 
   1   5   5      397.16      365.26     19.23 o 
   3   5   5      662.56      588.47     23.29 o 
   5   5   5     1738.26     1735.28     41.83 o 
   7   5   5     3470.78     3531.01     95.80 o 
   9   5   5     1222.70     1180.66     47.89 o 
  11   5   5      659.86      689.08     19.74 o 
  13   5   5     2658.94     2500.43     78.49 o 
  15   5   5     1736.61     1578.96     22.13 o 
  17   5   5      101.48      112.74     14.78 o 
  19   5   5      206.81      230.79     18.39 o 
  21   5   5      397.07      341.85     21.20 o 
 -22   6   5      914.55      982.97     31.04 o 
 -20   6   5        3.49       25.76     20.76 o 
 -18   6   5      166.32      179.53     21.92 o 
 -16   6   5      507.71      546.79     22.03 o 
 -14   6   5       84.14       82.85     19.18 o 
 -12   6   5     1532.56     1543.04     25.17 o 
 -10   6   5      268.78      267.55     17.38 o 
  -8   6   5     2964.55     3038.15     98.51 o 
  -6   6   5       66.41      104.65     24.00 o 
  -4   6   5     7758.84     7954.30    264.86 o 
  -2   6   5      950.66      986.08     24.22 o 
   0   6   5     4376.38     4427.52    179.40 o 
   2   6   5      138.03      147.19     23.32 o 
   4   6   5     1315.43     1311.25     91.19 o 
   6   6   5       17.51       37.37     16.96 o 
   8   6   5      919.36      902.94     58.08 o 
  10   6   5      140.51      117.40     20.15 o 
  12   6   5      342.79      342.85     18.84 o 
  14   6   5      207.60      161.87     16.60 o 
  16   6   5      501.54      457.07     18.13 o 
  18   6   5      202.79      216.51     18.84 o 
  20   6   5      804.69      804.07     30.28 o 
 -19   7   5      432.22      486.71     24.16 o 
 -17   7   5       82.23       80.39     26.49 o 
 -15   7   5     1601.14     1542.91     45.43 o 
 -13   7   5     1098.69     1100.28     44.80 o 
 -11   7   5     1188.78     1203.46     26.31 o 
  -9   7   5      244.18      284.49     20.85 o 
  -7   7   5     1136.16     1197.46     81.31 o 
  -5   7   5     1678.43     1793.96     37.68 o 
  -3   7   5     1931.33     1915.94     76.43 o 
  -1   7   5      210.28      240.19     18.60 o 
   1   7   5     1323.19     1316.97     38.45 o 
   3   7   5      821.89      837.80     27.00 o 
   5   7   5      774.32      782.17     42.92 o 
   7   7   5      465.53      470.08     25.19 o 
   9   7   5        1.63        3.73     18.86 o 
  11   7   5     3267.23     2962.40     51.76 o 
  13   7   5        0.30       -7.01     22.36 o 
  15   7   5     1097.03     1033.12     23.68 o 
 -12   8   5      239.26      267.75     21.07 o 
 -10   8   5      287.04      276.41     19.84 o 
  -8   8   5     1318.41     1365.95     35.92 o 
  -6   8   5       25.93       29.40     25.22 o 
  -4   8   5     2512.48     2624.40     37.37 o 
  -2   8   5     1508.79     1559.24     88.18 o 
   0   8   5      849.97      855.74     40.49 o 
   2   8   5       92.68      100.34     18.78 o 
   4   8   5     1488.27     1399.67     32.90 o 
   6   8   5       78.67       89.64     20.83 o 
   8   8   5      381.59      383.72     20.93 o 
 -30   0   6       80.81       66.41     22.66 o 
 -28   0   6     5396.83     4971.38    267.92 o 
 -26   0   6       79.98       77.12     22.46 o 
 -24   0   6     1158.99     1319.53     33.24 o 
 -22   0   6     1057.56     1172.23     25.76 o 
 -20   0   6      234.32      232.91     20.48 o 
 -18   0   6     2463.97     2393.45    101.14 o 
 -16   0   6    10589.36    10786.45    248.13 o 
 -14   0   6     1701.12     1676.93     32.18 o 
 -12   0   6      793.00      793.00     62.99 o 
 -10   0   6     3888.46     3780.95    102.84 o 
  -8   0   6       53.32       94.71     16.36 o 
  -6   0   6       11.93        7.27      9.35 o 
  -4   0   6      665.73      819.16     33.34 o 
  -2   0   6    21508.69    21228.71    365.63 o 
   0   0   6    18066.38    18796.53    360.92 o 
   2   0   6     7820.75     7317.45    124.02 o 
   4   0   6      542.86      515.60     20.24 o 
   6   0   6    18412.01    19056.06    500.09 o 
   8   0   6     1257.38     1563.50     32.63 o 
  10   0   6     9053.49     9235.50    108.27 o 
  12   0   6     2440.68     2351.21     38.33 o 
  14   0   6     6078.30     6129.78    157.91 o 
  16   0   6       30.68       26.81     15.87 o 
  18   0   6      254.18      234.92     20.27 o 
  20   0   6        7.83       40.48     19.26 o 
  22   0   6      691.96      643.15     47.36 o 
  24   0   6     1101.38     1035.63     49.28 o 
  26   0   6       48.34       73.42     24.54 o 
 -31   1   6       62.81       53.66     17.86 o 
 -29   1   6        6.96       25.04     14.46 o 
 -27   1   6      538.98      424.01     15.44 o 
 -25   1   6       83.22       86.73     14.47 o 
 -23   1   6     1352.42     1276.67     32.06 o 
 -21   1   6     1643.76     1590.10     37.54 o 
 -19   1   6       55.69       55.98     11.88 o 
 -17   1   6      374.12      368.26     13.26 o 
 -15   1   6     2557.13     2410.53     46.42 o 
 -13   1   6     2247.70     2351.68     44.98 o 
 -11   1   6      703.02      760.88     27.13 o 
  -9   1   6     1059.97     1162.54     20.36 o 
  -7   1   6     1024.42     1274.51     30.74 o 
  -5   1   6     2481.69     2704.37     73.25 o 
  -3   1   6       44.42       30.44      6.58 o 
  -1   1   6     2343.14     2843.90     34.88 o 
   1   1   6     1993.14     2157.29     29.62 o 
   3   1   6     1334.84     1495.44     23.31 o 
   5   1   6       14.60       21.03      8.54 o 
   7   1   6     1053.82     1286.74     82.63 o 
   9   1   6        0.90       17.78     10.25 o 
  11   1   6      469.83      516.82     16.00 o 
  13   1   6      269.88      282.79     13.88 o 
  15   1   6       23.47       29.80     12.55 o 
  17   1   6      128.38      131.49     13.62 o 
  19   1   6      154.65      209.56     25.26 o 
  21   1   6      115.84       93.88     17.43 o 
  23   1   6      815.12      791.32     20.82 o 
  25   1   6       52.42       78.06     15.70 o 
  27   1   6       16.25       25.21     25.83 o 
 -30   2   6       19.83       28.55     16.02 o 
 -28   2   6     1990.02     1924.69     33.94 o 
 -26   2   6       81.23       77.40     14.34 o 
 -24   2   6     1091.88      995.46     18.39 o 
 -22   2   6      471.42      448.02     17.97 o 
 -20   2   6     2489.19     2677.13     71.63 o 
 -18   2   6      345.69      343.70     15.18 o 
 -16   2   6     2962.57     2937.17     31.50 o 
 -14   2   6     1590.79     1443.86     44.52 o 
 -12   2   6     1719.23     1559.12     46.60 o 
 -10   2   6      572.86      520.68     15.90 o 
  -8   2   6       33.02       41.00     10.52 o 
  -6   2   6     6079.78     6474.18    110.38 o 
  -4   2   6     4071.72     4433.05     86.13 o 
  -2   2   6     1930.61     1836.69     42.05 o 
   0   2   6      364.69      474.89     16.98 o 
   2   2   6    12926.68    12992.00    202.90 o 
   4   2   6     1226.42     1178.32     31.52 o 
   6   2   6     6405.03     6534.15     96.29 o 
   8   2   6       32.69       46.69     10.77 o 
  10   2   6     6285.50     6516.74    136.30 o 
  12   2   6      424.53      468.06     17.52 o 
  14   2   6     2366.32     2300.41     75.71 o 
  16   2   6      619.79      649.33     27.97 o 
  18   2   6     1128.78     1104.48     20.48 o 
  20   2   6      824.42      741.87     28.00 o 
  22   2   6      115.52      158.18     30.27 o 
  24   2   6      314.61      299.46     20.13 o 
  26   2   6       48.75       49.03     15.59 o 
 -29   3   6      105.31      130.23     17.31 o 
 -27   3   6      517.47      491.27     18.28 o 
 -25   3   6      203.90      201.25     17.86 o 
 -23   3   6      309.84      269.71     16.28 o 
 -21   3   6      530.43      551.95     16.89 o 
 -19   3   6     6380.13     6209.20    163.91 o 
 -17   3   6     3064.06     3219.90     35.48 o 
 -15   3   6     3131.85     3148.33     57.01 o 
 -13   3   6      125.40      129.86     14.98 o 
 -11   3   6      248.13      201.43     15.58 o 
  -9   3   6    10342.59    11014.63    170.59 o 
  -7   3   6       26.19        7.62     10.61 o 
  -5   3   6     3194.25     3189.51     85.45 o 
  -3   3   6      291.69      270.17     14.09 o 
  -1   3   6      225.45      238.18     14.35 o 
   1   3   6     1204.59     1168.64     50.44 o 
   3   3   6       15.58       63.60     40.46 o 
   5   3   6     1267.92     1340.45     35.12 o 
   7   3   6      391.61      453.18     15.72 o 
   9   3   6       42.19       44.26     10.07 o 
  11   3   6      329.11      378.10     16.21 o 
  13   3   6     2028.40     2164.09     42.97 o 
  15   3   6       29.71       32.55     13.31 o 
  17   3   6      715.58      621.40     18.56 o 
  19   3   6      518.61      493.91     24.59 o 
  21   3   6      524.30      526.39     19.03 o 
  23   3   6     1868.21     1888.89     39.94 o 
  25   3   6        1.93       11.95     19.70 o 
 -28   4   6       20.73       53.37     49.18 o 
 -26   4   6       54.97       65.30     24.55 o 
 -24   4   6     1801.49     1733.83     88.19 o 
 -22   4   6     1719.66     1693.97     69.74 o 
 -20   4   6     4487.87     4554.50     41.47 o 
 -18   4   6      481.65      451.90     20.39 o 
 -16   4   6       54.47       99.71     24.00 o 
 -14   4   6      382.93      388.31     18.66 o 
 -12   4   6      428.79      419.69     18.65 o 
 -10   4   6      454.34      433.71     16.63 o 
  -8   4   6      223.81      250.33     14.58 o 
  -6   4   6      629.93      719.89     24.12 o 
  -4   4   6       42.68       48.86     13.12 o 
  -2   4   6     2111.56     2030.89    114.57 o 
   0   4   6       35.21       29.62     17.47 o 
   2   4   6     1815.66     1922.87     30.04 o 
   4   4   6     3612.57     3773.38     74.46 o 
   6   4   6      980.17      962.05     23.08 o 
   8   4   6        5.18       11.06     12.41 o 
  10   4   6     1608.85     1568.74     22.96 o 
  12   4   6      878.25      861.86     18.61 o 
  14   4   6      332.09      313.71     16.19 o 
  16   4   6      454.57      363.35     18.26 o 
  18   4   6      191.20      196.43     19.08 o 
  20   4   6        7.46       14.24     17.13 o 
  22   4   6       84.19       94.64     16.84 o 
 -25   5   6     1066.62     1100.53     73.41 o 
 -23   5   6     1480.08     1557.16     28.55 o 
 -21   5   6     1475.71     1406.86     49.11 o 
 -19   5   6      867.91      916.53     40.01 o 
 -17   5   6      201.12      167.98     17.83 o 
 -15   5   6     1872.61     1766.81     30.20 o 
 -13   5   6     3214.95     3548.85    105.64 o 
 -11   5   6      125.97      107.74     15.89 o 
  -9   5   6      529.49      582.82     31.10 o 
  -7   5   6      134.09      112.01     18.75 o 
  -5   5   6     1352.27     1380.53     24.58 o 
  -3   5   6      852.29      830.64     40.05 o 
  -1   5   6     2108.93     2114.94     86.72 o 
   1   5   6      664.55      671.38     39.16 o 
   3   5   6      250.25      248.96     15.65 o 
   5   5   6      170.79      169.26     14.54 o 
   7   5   6        2.51        7.31     14.39 o 
   9   5   6      172.44      186.93     16.69 o 
  11   5   6      285.19      310.26     19.83 o 
  13   5   6      158.72      163.61     14.84 o 
  15   5   6      615.09      587.44     25.59 o 
  17   5   6     2420.51     2309.04     61.01 o 
  19   5   6      161.72      213.64     19.46 o 
  21   5   6       54.54       94.13     17.15 o 
 -22   6   6      640.90      635.97     25.13 o 
 -20   6   6      455.18      461.39     22.10 o 
 -18   6   6     1347.19     1292.90     40.43 o 
 -16   6   6      140.74      142.91     18.59 o 
 -14   6   6      339.21      340.54     17.32 o 
 -12   6   6       75.99       85.41     16.48 o 
 -10   6   6        0.77        7.24     15.44 o 
  -8   6   6      238.43      239.94     18.74 o 
  -6   6   6       11.42       32.07     17.36 o 
  -4   6   6      176.73      195.48     21.28 o 
  -2   6   6       68.21       70.82     20.27 o 
   0   6   6     1280.09     1309.30     55.14 o 
   2   6   6      103.24      108.41     19.95 o 
   4   6   6      785.82      736.25     30.79 o 
   6   6   6     1446.93     1281.64     25.55 o 
   8   6   6     1928.54     1916.69     59.76 o 
  10   6   6        2.00       35.47     19.12 o 
  12   6   6       99.58       98.23     17.67 o 
  14   6   6       20.18       18.96     16.28 o 
  16   6   6      622.64      556.24     22.37 o 
  18   6   6        3.47       26.74     23.12 o 
 -17   7   6      938.85      933.90     44.19 o 
 -15   7   6       17.08       24.17     19.18 o 
 -13   7   6      126.27      110.74     17.32 o 
 -11   7   6      234.81      243.00     22.08 o 
  -9   7   6      381.87      419.31     19.33 o 
  -7   7   6      121.04      135.06     20.12 o 
  -5   7   6       46.93       29.48     20.11 o 
  -3   7   6      116.47      141.96     23.33 o 
  -1   7   6     2751.28     2770.80    151.42 o 
   1   7   6       20.63       36.25     22.30 o 
   3   7   6      154.10      131.08     18.64 o 
   5   7   6       74.45       76.04     19.94 o 
   7   7   6        2.20        8.25     22.32 o 
   9   7   6       74.27       85.32     22.65 o 
  11   7   6      387.13      406.17     34.32 o 
  13   7   6      218.87      221.62     20.62 o 
 -10   8   6      164.68      168.78     20.56 o 
  -8   8   6      293.67      276.22     20.14 o 
  -6   8   6      222.05      226.83     17.46 o 
  -4   8   6      557.88      507.02     28.68 o 
  -2   8   6     1224.61     1107.54     28.10 o 
   0   8   6      511.31      505.31     39.25 o 
   2   8   6      230.30      189.90     23.54 o 
   4   8   6      586.77      577.10     24.13 o 
   6   8   6        2.79       17.63     18.85 o 
 -29   1   7     1700.13     1589.94     37.13 o 
 -27   1   7      873.53      869.23     19.26 o 
 -25   1   7     1638.82     1532.17     47.38 o 
 -23   1   7     1616.34     1572.02     45.76 o 
 -21   1   7      822.88      865.78     30.38 o 
 -19   1   7    10022.91     9978.72    163.79 o 
 -17   1   7        9.49       15.75     11.67 o 
 -15   1   7     9526.02     9463.20    211.00 o 
 -13   1   7      631.92      607.36     28.22 o 
 -11   1   7     5344.77     5076.62    108.88 o 
  -9   1   7      416.28      485.36     15.25 o 
  -7   1   7    13041.20    13166.04    270.65 o 
  -5   1   7     3324.17     3785.72     78.61 o 
  -3   1   7    21919.27    22606.30    337.36 o 
  -1   1   7     2553.59     2625.40     33.00 o 
   1   1   7    11091.76    10588.54    178.01 o 
   3   1   7        5.49       25.62      9.07 o 
   5   1   7    14061.59    14167.31    179.99 o 
   7   1   7      970.91      951.54     21.02 o 
   9   1   7     9712.24     9823.79    170.73 o 
  11   1   7     2469.04     2383.47     45.83 o 
  13   1   7     3600.59     3383.44     34.62 o 
  15   1   7     2520.63     2533.52     36.69 o 
  17   1   7      845.59      878.43     30.38 o 
  19   1   7     3031.77     2900.99     84.90 o 
  21   1   7      228.92      210.38     18.21 o 
  23   1   7     3039.55     2975.56     66.28 o 
  25   1   7       34.67       17.08     16.06 o 
 -30   2   7      412.18      385.46     23.43 o 
 -28   2   7      187.07      163.98     17.75 o 
 -26   2   7     1451.95     1463.74     42.67 o 
 -24   2   7       14.70        9.08     13.39 o 
 -22   2   7       36.75       44.73     12.93 o 
 -20   2   7     4793.50     4774.83     76.82 o 
 -18   2   7     3298.66     3507.59     80.74 o 
 -16   2   7      645.92      629.60     18.81 o 
 -14   2   7     5359.94     5372.27    104.43 o 
 -12   2   7      199.50      187.08     14.40 o 
 -10   2   7      449.65      542.12     26.05 o 
  -8   2   7      319.27      328.26     17.55 o 
  -6   2   7      462.38      479.50     21.36 o 
  -4   2   7        0.57        9.73     12.29 o 
  -2   2   7      264.22      313.31     16.10 o 
   0   2   7      599.16      761.21     20.28 o 
   2   2   7     4917.46     5224.47     58.68 o 
   4   2   7        2.48       17.48      9.18 o 
   6   2   7     3172.07     3196.46     36.08 o 
   8   2   7      982.42      931.30     19.77 o 
  10   2   7       71.18       88.69     11.57 o 
  12   2   7      360.15      447.22     17.93 o 
  14   2   7     2222.23     2102.36     72.70 o 
  16   2   7      192.19      210.79     16.30 o 
  18   2   7      230.29      192.33     15.11 o 
  20   2   7      439.66      407.77     19.09 o 
  22   2   7      734.22      708.45     20.30 o 
  24   2   7      114.57       81.69     18.00 o 
 -27   3   7      462.59      441.70     19.00 o 
 -25   3   7      675.96      675.77     41.91 o 
 -23   3   7     4305.21     4310.46    104.79 o 
 -21   3   7     1133.70     1022.79     34.77 o 
 -19   3   7     3675.49     3806.32     48.00 o 
 -17   3   7      521.63      535.83     19.84 o 
 -15   3   7     2912.44     2922.41     47.23 o 
 -13   3   7      202.06      169.89     16.39 o 
 -11   3   7     3333.30     3443.38     52.64 o 
  -9   3   7     1155.95     1316.91     35.36 o 
  -7   3   7     4598.82     4649.61    102.83 o 
  -5   3   7       66.00       98.84     14.04 o 
  -3   3   7     5983.71     5978.12    119.13 o 
  -1   3   7     1048.97     1144.19     23.16 o 
   1   3   7    10838.92    10785.20    204.64 o 
   3   3   7     3997.25     4122.22     54.10 o 
   5   3   7    10921.13    10747.84    188.42 o 
   7   3   7     2370.29     2469.37     71.93 o 
   9   3   7     3995.80     3963.62     64.97 o 
  11   3   7     2110.80     2069.14     55.21 o 
  13   3   7      487.94      529.47     18.30 o 
  15   3   7     1567.73     1553.34     25.05 o 
  17   3   7      746.79      739.06     19.42 o 
  19   3   7      947.03      965.24     40.88 o 
  21   3   7      694.29      647.01     25.27 o 
  23   3   7      820.00      744.96     20.30 o 
 -26   4   7     1291.75     1257.99     34.72 o 
 -24   4   7     1607.24     1579.99     59.45 o 
 -22   4   7      367.90      377.05     22.24 o 
 -20   4   7      810.88      877.34     22.34 o 
 -18   4   7      830.68      914.17     30.52 o 
 -16   4   7     6214.55     6283.46    137.44 o 
 -14   4   7       10.38        9.32     16.58 o 
 -12   4   7      260.43      272.34     16.80 o 
 -10   4   7     2058.12     2055.08     28.97 o 
  -8   4   7      156.01      195.84     14.19 o 
  -6   4   7       39.50       44.40     12.88 o 
  -4   4   7      453.47      445.65     17.92 o 
  -2   4   7     1788.45     1917.14     52.79 o 
   0   4   7       82.74       55.09     15.51 o 
   2   4   7     2190.03     2174.17     32.02 o 
   4   4   7     2050.84     2150.11     39.38 o 
   6   4   7     1400.59     1473.22     27.75 o 
   8   4   7      243.73      243.13     17.04 o 
  10   4   7     2852.26     2697.76     28.26 o 
  12   4   7      655.21      718.63     21.75 o 
  14   4   7       20.86        7.86     14.06 o 
  16   4   7     2253.03     2074.87     62.22 o 
  18   4   7     2084.93     2057.44     92.57 o 
  20   4   7      121.80       98.55     19.10 o 
  22   4   7      490.81      436.94     19.75 o 
 -23   5   7     2738.78     2755.36    115.65 o 
 -21   5   7      880.84      972.13     35.32 o 
 -19   5   7      227.31      261.67     24.33 o 
 -17   5   7     1960.56     1918.86     29.93 o 
 -15   5   7      837.99      892.45     25.82 o 
 -13   5   7     1921.19     1963.91     62.41 o 
 -11   5   7     1950.33     2054.30     31.88 o 
  -9   5   7      285.54      289.89     16.93 o 
  -7   5   7      142.10      144.29     17.25 o 
  -5   5   7     1103.58     1155.69     23.31 o 
  -3   5   7       93.89      165.21     52.95 o 
  -1   5   7       52.45       51.58     16.20 o 
   1   5   7    10133.62    10703.94    487.11 o 
   3   5   7     7755.64     7840.75    139.22 o 
   5   5   7     1192.67     1199.24     41.29 o 
   7   5   7     5099.17     4776.00     46.93 o 
   9   5   7     1339.64     1310.79     29.03 o 
  11   5   7      816.97      839.31     20.89 o 
  13   5   7      873.00      841.25     20.58 o 
  15   5   7      119.59      152.56     18.88 o 
  17   5   7       36.11       53.23     20.50 o 
  19   5   7      408.15      387.62     20.29 o 
 -20   6   7     1625.10     1620.64     29.91 o 
 -18   6   7       87.83       92.97     21.89 o 
 -16   6   7      172.78      212.21     21.62 o 
 -14   6   7        0.81       29.82     17.97 o 
 -12   6   7     1087.92     1128.89     34.68 o 
 -10   6   7       41.94       49.38     16.60 o 
  -8   6   7      300.15      305.73     17.60 o 
  -6   6   7      778.63      796.30     27.03 o 
  -4   6   7      271.16      247.54     16.83 o 
  -2   6   7     1216.06     1246.05     42.17 o 
   0   6   7       37.76       26.04     17.70 o 
   2   6   7      108.89      114.61     18.77 o 
   4   6   7      148.27      143.90     24.98 o 
   6   6   7      727.22      732.75     28.51 o 
   8   6   7       56.91       63.59     17.72 o 
  10   6   7     1057.60     1080.99     36.27 o 
  12   6   7      198.76      192.37     16.52 o 
  14   6   7      472.29      495.81     21.91 o 
  16   6   7      255.09      228.49     24.86 o 
 -17   7   7      870.00      967.20     29.69 o 
 -15   7   7      187.07      169.29     18.59 o 
 -13   7   7     1355.38     1391.20     38.50 o 
 -11   7   7      201.35      200.13     20.50 o 
  -9   7   7     1068.63     1019.74     41.51 o 
  -7   7   7       36.73       41.01     16.70 o 
  -5   7   7        0.73       16.42     19.10 o 
  -3   7   7      681.85      788.10     28.48 o 
  -1   7   7     5438.02     5219.88    203.30 o 
   1   7   7       91.47       96.64     23.98 o 
   3   7   7     2351.70     2235.89     67.98 o 
   5   7   7     1748.40     1796.88     91.14 o 
   7   7   7     1726.45     1725.37     45.73 o 
   9   7   7      174.75      206.68     25.68 o 
  11   7   7      473.25      443.89     24.00 o 
  -8   8   7      639.57      635.12     22.11 o 
  -6   8   7      135.31      164.18     22.42 o 
  -4   8   7       34.54       27.46     26.59 o 
  -2   8   7        3.11       -6.02     25.09 o 
   0   8   7        2.10       10.42     26.19 o 
   2   8   7      490.37      444.56     25.40 o 
 -30   0   8     4756.73     4592.71    195.85 o 
 -28   0   8       44.93       64.27     21.57 o 
 -26   0   8     1600.81     1603.49     45.34 o 
 -24   0   8      320.68      374.91     24.36 o 
 -22   0   8      709.38      696.38     28.28 o 
 -20   0   8      112.85      105.25     20.98 o 
 -18   0   8    16655.67    16853.19    252.15 o 
 -16   0   8    11677.43    11634.67     85.62 o 
 -14   0   8    22206.33    22576.65    499.75 o 
 -12   0   8     4454.54     4663.98    103.45 o 
 -10   0   8    14878.77    13880.00    131.42 o 
  -8   0   8      136.19       75.68     19.23 o 
  -6   0   8     9562.48     9319.68    114.87 o 
  -4   0   8        6.87        6.36     19.91 o 
  -2   0   8        1.01        9.68     15.22 o 
   0   0   8      971.74     1073.37     30.85 o 
   2   0   8     3478.18     3362.10     92.03 o 
   4   0   8     7693.72     7929.94    385.64 o 
   6   0   8       90.79       97.99     19.98 o 
   8   0   8     9195.46     9778.22    371.28 o 
  10   0   8      722.59      770.08     27.79 o 
  12   0   8      204.64      217.07     23.93 o 
  14   0   8      647.77      615.74     37.52 o 
  16   0   8     9866.54    10300.71    109.75 o 
  18   0   8      265.36      242.99     23.37 o 
  20   0   8      574.18      652.83     31.47 o 
  22   0   8     1610.99     1407.83     31.79 o 
  24   0   8     3245.23     3164.13     57.97 o 
 -29   1   8      201.11      160.05     18.71 o 
 -27   1   8      326.92      263.73     16.95 o 
 -25   1   8      206.22      154.44     15.39 o 
 -23   1   8       21.19       33.95     13.07 o 
 -21   1   8     1714.72     1708.27     22.89 o 
 -19   1   8      153.26      147.17     14.38 o 
 -17   1   8      832.23      850.03     27.65 o 
 -15   1   8     2854.61     2878.97     55.60 o 
 -13   1   8      965.86      937.61     22.20 o 
 -11   1   8     1876.68     1946.02     50.71 o 
  -9   1   8      117.08      119.20     11.49 o 
  -7   1   8     3181.29     3382.52     75.07 o 
  -5   1   8      182.04      146.53     12.50 o 
  -3   1   8     1580.95     1923.70     34.83 o 
  -1   1   8      609.19      702.27     33.41 o 
   1   1   8       17.71       36.99     10.64 o 
   3   1   8     1065.50     1071.65     19.97 o 
   5   1   8     1137.11     1167.32     21.59 o 
   7   1   8      251.42      239.11     15.06 o 
   9   1   8     1735.18     1780.48     24.77 o 
  11   1   8     1785.49     1846.77     25.11 o 
  13   1   8      129.49      138.52     13.05 o 
  15   1   8      184.93      192.30     16.06 o 
  17   1   8       10.17       22.75     12.77 o 
  19   1   8       20.05       29.91     15.04 o 
  21   1   8      131.15      110.35     14.93 o 
  23   1   8        4.41        8.11     16.40 o 
 -28   2   8      115.61      147.30     20.00 o 
 -26   2   8     2380.20     2208.65     71.46 o 
 -24   2   8      177.37      175.25     16.90 o 
 -22   2   8     2594.46     2567.96     62.99 o 
 -20   2   8     1118.51     1075.17     58.37 o 
 -18   2   8     5880.03     6101.12     99.68 o 
 -16   2   8       87.60       97.58     13.71 o 
 -14   2   8    17617.91    17573.86    315.79 o 
 -12   2   8     3887.07     3876.57    105.98 o 
 -10   2   8     8665.26     8372.15    225.09 o 
  -8   2   8        8.50       18.90     13.08 o 
  -6   2   8     2510.14     2342.63    189.02 o 
  -4   2   8       24.70       14.79     11.12 o 
  -2   2   8     6187.28     6291.15     83.87 o 
   0   2   8     3152.33     3199.83     65.98 o 
   2   2   8       56.78       78.77     11.62 o 
   4   2   8     3040.44     3238.58     56.78 o 
   6   2   8     1207.93     1243.33     22.19 o 
   8   2   8      679.47      702.90     18.15 o 
  10   2   8     1403.35     1449.79     24.10 o 
  12   2   8     8372.46     8469.49    148.34 o 
  14   2   8      544.77      480.49     18.24 o 
  16   2   8     1416.84     1520.74     64.54 o 
  18   2   8       41.58       49.56     17.32 o 
  20   2   8     2971.38     2992.42    105.21 o 
  22   2   8       46.26       54.40     17.47 o 
 -27   3   8      975.53      966.72     41.23 o 
 -25   3   8      741.96      754.83     28.72 o 
 -23   3   8      888.54      789.25     29.87 o 
 -21   3   8       64.86      129.41     18.05 o 
 -19   3   8     1893.22     1890.53     30.67 o 
 -17   3   8      586.35      575.05     21.91 o 
 -15   3   8      495.55      531.03     21.33 o 
 -13   3   8     1317.09     1331.06     51.72 o 
 -11   3   8     1717.16     1847.64     35.24 o 
  -9   3   8      550.33      523.00     18.37 o 
  -7   3   8        4.74        3.52     14.38 o 
  -5   3   8      204.81      194.17     15.34 o 
  -3   3   8      496.39      502.14     20.47 o 
  -1   3   8     6296.49     6319.07    145.82 o 
   1   3   8      926.08     1039.65     27.98 o 
   3   3   8      190.93      220.48     16.69 o 
   5   3   8     9635.25    10256.46    156.66 o 
   7   3   8     3330.44     3416.13     49.46 o 
   9   3   8     1196.06     1178.31     40.07 o 
  11   3   8      510.16      538.72     18.87 o 
  13   3   8        1.27        9.05     15.90 o 
  15   3   8     1510.69     1513.12     44.43 o 
  17   3   8      275.29      239.84     17.88 o 
  19   3   8      165.25      185.67     19.09 o 
  21   3   8      100.87      120.26     19.49 o 
 -26   4   8      715.03      768.03     33.39 o 
 -24   4   8     1957.79     1960.20     49.03 o 
 -22   4   8     5053.02     4995.33     91.98 o 
 -20   4   8       40.43       46.71     17.32 o 
 -18   4   8     1150.85     1166.83     25.80 o 
 -16   4   8      188.32      190.99     23.42 o 
 -14   4   8      846.20      846.72     30.92 o 
 -12   4   8     3948.99     4283.11     93.50 o 
 -10   4   8     5607.21     5840.32     96.35 o 
  -8   4   8     1754.70     1750.43     25.60 o 
  -6   4   8     1922.41     1902.93     36.26 o 
  -4   4   8     3756.80     3657.61    113.15 o 
  -2   4   8      582.42      565.94     20.24 o 
   0   4   8      395.38      363.80     21.09 o 
   2   4   8     1976.84     2048.64     32.52 o 
   4   4   8      245.12      248.62     16.86 o 
   6   4   8      105.59      130.99     16.82 o 
   8   4   8     2359.71     2447.64     63.02 o 
  10   4   8     1448.93     1367.61     25.41 o 
  12   4   8     2859.09     2997.23     32.26 o 
  14   4   8      711.74      766.52     23.15 o 
  16   4   8     1192.22     1212.08     47.50 o 
  18   4   8      135.02      120.93     18.03 o 
  20   4   8     1538.30     1478.44     42.09 o 
 -23   5   8      212.51      205.99     21.71 o 
 -21   5   8        0.59        7.13     18.98 o 
 -19   5   8      814.66      781.71     26.32 o 
 -17   5   8      407.37      400.89     23.19 o 
 -15   5   8      227.43      247.77     20.54 o 
 -13   5   8      755.26      761.45     21.86 o 
 -11   5   8       44.54       63.92     14.99 o 
  -9   5   8      260.31      263.24     17.04 o 
  -7   5   8      725.81      759.81     29.25 o 
  -5   5   8     3668.61     3686.39     85.45 o 
  -3   5   8      103.79      129.09     16.40 o 
  -1   5   8      299.77      286.93     17.72 o 
   1   5   8     4316.44     4300.96    188.33 o 
   3   5   8     4531.98     4401.27     78.58 o 
   5   5   8       13.75       19.61     16.61 o 
   7   5   8      696.27      717.52     24.88 o 
   9   5   8      507.23      539.02     30.79 o 
  11   5   8     1877.03     1925.94     35.70 o 
  13   5   8        8.79       31.31     21.93 o 
  15   5   8      124.24      123.90     17.25 o 
  17   5   8      101.48       83.26     22.00 o 
 -20   6   8     1203.26     1150.67     37.56 o 
 -18   6   8      664.08      663.85     24.30 o 
 -16   6   8     1018.70     1051.42     69.82 o 
 -14   6   8       28.96       24.75     18.75 o 
 -12   6   8      575.62      602.38     21.65 o 
 -10   6   8      159.03      164.21     17.58 o 
  -8   6   8     6733.22     6934.58    125.25 o 
  -6   6   8     3992.73     4200.00    145.22 o 
  -4   6   8     1768.00     1702.56     38.91 o 
  -2   6   8        1.38       13.97     18.75 o 
   0   6   8      170.30      203.52     22.26 o 
   2   6   8      127.99      138.73     20.53 o 
   4   6   8      385.44      423.12     30.69 o 
   6   6   8     2212.49     2313.70    137.52 o 
   8   6   8      614.39      534.02     23.90 o 
  10   6   8       12.26       29.59     17.91 o 
  12   6   8      183.65      225.72     21.29 o 
  14   6   8      953.77      848.46     26.59 o 
 -15   7   8      242.61      246.78     21.01 o 
 -13   7   8      214.65      233.52     23.84 o 
 -11   7   8       37.68       49.61     16.73 o 
  -9   7   8     1688.14     1785.93     54.85 o 
  -7   7   8      412.01      396.18     20.39 o 
  -5   7   8       63.32       68.82     17.31 o 
  -3   7   8     1316.34     1365.80     73.68 o 
  -1   7   8     1118.98     1162.07     58.99 o 
   1   7   8      387.61      393.49     26.82 o 
   3   7   8      471.48      507.74     27.18 o 
   5   7   8       44.09       42.16     21.85 o 
   7   7   8     1151.83     1085.95     43.43 o 
   9   7   8      237.33      206.51     21.66 o 
 -27   1   9     1893.47     1697.23     48.69 o 
 -25   1   9      922.46      906.09     21.34 o 
 -23   1   9     1402.84     1409.36     23.65 o 
 -21   1   9      284.97      289.01     19.02 o 
 -19   1   9     4745.48     4868.63     86.50 o 
 -17   1   9     4847.10     4860.81    125.23 o 
 -15   1   9     1700.04     1736.62     54.31 o 
 -13   1   9     3012.91     3042.81     82.86 o 
 -11   1   9      824.25      815.96     39.92 o 
  -9   1   9       28.00       40.82     10.83 o 
  -7   1   9      538.82      493.29     17.24 o 
  -5   1   9     2212.04     2219.54     59.62 o 
  -3   1   9      688.33      663.87     34.76 o 
  -1   1   9     2000.85     1863.09     47.06 o 
   1   1   9      764.62      828.17     19.70 o 
   3   1   9      432.83      419.98     16.87 o 
   5   1   9      427.01      472.87     17.28 o 
   7   1   9    18663.66    19185.44    305.52 o 
   9   1   9      174.81      155.89     16.52 o 
  11   1   9    11416.11    11757.49    150.13 o 
  13   1   9      158.16      146.25     17.52 o 
  15   1   9     1964.26     2054.74     56.13 o 
  17   1   9       18.00       30.69     18.21 o 
  19   1   9      530.19      563.99     19.64 o 
  21   1   9       32.84       55.77     20.99 o 
 -28   2   9      411.41      425.02     22.04 o 
 -26   2   9       33.28       40.40     16.94 o 
 -24   2   9        7.78       24.12     18.58 o 
 -22   2   9      858.14      843.05     35.07 o 
 -20   2   9     1503.91     1496.09     38.66 o 
 -18   2   9       62.76       56.21     15.18 o 
 -16   2   9     2073.84     2006.23     67.42 o 
 -14   2   9        3.05       11.21     14.89 o 
 -12   2   9     6392.01     6068.41    158.49 o 
 -10   2   9     4667.82     4869.13     44.17 o 
  -8   2   9      339.78      337.10     16.55 o 
  -6   2   9      410.92      341.43     20.50 o 
  -4   2   9     1163.12     1180.78     29.07 o 
  -2   2   9     2096.32     2155.47     33.11 o 
   0   2   9      737.80      829.63     19.73 o 
   2   2   9      173.66      195.95     13.78 o 
   4   2   9      396.03      412.39     16.32 o 
   6   2   9     2889.84     2982.05     35.59 o 
   8   2   9      201.27      183.31     15.34 o 
  10   2   9      172.78      168.98     15.06 o 
  12   2   9        2.75       16.29     15.74 o 
  14   2   9     1383.27     1356.46     23.02 o 
  16   2   9       40.21       69.92     17.22 o 
  18   2   9      770.85      767.65     26.70 o 
  20   2   9        0.47        9.81     15.96 o 
 -25   3   9      148.50      161.99     16.91 o 
 -23   3   9     1870.80     1867.77     42.98 o 
 -21   3   9     1394.53     1433.70     52.92 o 
 -19   3   9      623.26      696.07     24.18 o 
 -17   3   9        6.45       21.23     19.20 o 
 -15   3   9     2832.30     2950.52     56.07 o 
 -13   3   9      317.17      335.73     21.53 o 
 -11   3   9      560.86      591.90     22.66 o 
  -9   3   9     4788.20     5149.32    137.70 o 
  -7   3   9      412.51      381.43     19.67 o 
  -5   3   9      262.17      252.54     19.32 o 
  -3   3   9      174.02      177.17     17.60 o 
  -1   3   9      177.14      207.52     20.83 o 
   1   3   9      200.14      242.50     16.37 o 
   3   3   9     9881.38    10178.80    225.03 o 
   5   3   9       97.33      108.05     14.00 o 
   7   3   9      345.84      333.86     16.82 o 
   9   3   9      236.79      212.49     17.14 o 
  11   3   9     2582.16     2480.05     41.63 o 
  13   3   9      441.84      490.24     21.55 o 
  15   3   9     3196.31     3367.42    123.78 o 
  17   3   9      321.19      314.09     18.82 o 
  19   3   9      554.06      597.98     24.61 o 
 -24   4   9       48.50       67.81     26.50 o 
 -22   4   9        1.17       16.98     18.82 o 
 -20   4   9      422.84      432.99     22.51 o 
 -18   4   9     1669.82     1639.09     55.19 o 
 -16   4   9       71.43       75.14     18.09 o 
 -14   4   9     1300.99     1348.78     58.98 o 
 -12   4   9     4187.70     4181.96    128.18 o 
 -10   4   9       70.67       60.85     16.08 o 
  -8   4   9     4757.53     5181.23    151.82 o 
  -6   4   9     4251.61     4487.06     82.08 o 
  -4   4   9      246.27      259.37     18.16 o 
  -2   4   9     2620.03     2756.13     43.20 o 
   0   4   9     1635.91     1656.01     34.92 o 
   2   4   9     1302.93     1343.49     24.75 o 
   4   4   9        6.80       21.15     13.02 o 
   6   4   9      240.38      273.12     22.56 o 
   8   4   9      133.26      154.07     18.37 o 
  10   4   9      308.26      277.57     20.19 o 
  12   4   9        0.31        6.76     16.19 o 
  14   4   9      305.75      242.77     19.53 o 
  16   4   9       57.83       56.71     16.37 o 
  18   4   9       32.37       23.54     20.16 o 
 -21   5   9      293.89      263.42     26.26 o 
 -19   5   9      413.04      404.87     24.59 o 
 -17   5   9       15.80       16.16     20.97 o 
 -15   5   9      130.11      160.24     21.40 o 
 -13   5   9     1357.57     1418.28     36.95 o 
 -11   5   9     1627.83     1680.09     44.53 o 
  -9   5   9      382.43      365.12     19.76 o 
  -7   5   9       10.91       22.77     16.00 o 
  -5   5   9      306.34      330.20     20.54 o 
  -3   5   9       82.21       76.04     18.23 o 
  -1   5   9     1484.20     1463.13     39.47 o 
   1   5   9      515.45      545.80     22.36 o 
   3   5   9      511.35      558.40     24.88 o 
   5   5   9     1828.13     1879.59     32.07 o 
   7   5   9       68.60      114.10     46.54 o 
   9   5   9      451.56      475.38     26.34 o 
  11   5   9       54.13       79.18     23.68 o 
  13   5   9      524.57      563.57     22.63 o 
  15   5   9      428.51      395.56     22.49 o 
 -18   6   9      195.42      251.40     24.57 o 
 -16   6   9      181.45      196.19     20.96 o 
 -14   6   9     2070.42     2048.27     30.85 o 
 -12   6   9       98.13       84.89     19.13 o 
 -10   6   9      110.64      141.39     18.43 o 
  -8   6   9      604.17      623.43     23.64 o 
  -6   6   9      784.10      804.67     36.56 o 
  -4   6   9     1082.41     1193.92     27.62 o 
  -2   6   9      200.09      181.66     17.42 o 
   0   6   9      222.36      230.87     21.41 o 
   2   6   9      828.89      840.69     29.67 o 
   4   6   9      669.37      647.86     33.91 o 
   6   6   9      182.75      204.78     22.33 o 
   8   6   9      427.98      389.09     31.16 o 
  10   6   9        7.13       20.58     21.61 o 
  12   6   9        0.27        2.93     24.67 o 
 -11   7   9       55.75       50.83     17.74 o 
  -9   7   9      521.62      501.41     23.02 o 
  -7   7   9       16.72       24.32     20.98 o 
  -5   7   9        1.14       18.58     22.80 o 
  -3   7   9      667.09      622.05     23.90 o 
  -1   7   9       30.15       33.57     18.31 o 
   1   7   9      147.17      142.66     23.87 o 
   3   7   9        1.24       -8.10     27.08 o 
   5   7   9      814.36      801.04     52.24 o 
 -26   0  10      950.49     1066.36     40.55 o 
 -24   0  10       41.30       45.03     25.46 o 
 -22   0  10      604.58      602.75     28.41 o 
 -20   0  10     2656.96     2639.37    114.00 o 
 -18   0  10     7809.52     7604.29    215.76 o 
 -16   0  10      947.51      914.45     37.16 o 
 -14   0  10     2840.87     2689.10     55.95 o 
 -12   0  10    11499.80    10197.58    110.98 o 
 -10   0  10      399.62      318.03     34.48 o 
  -8   0  10     8872.11     8819.27    105.78 o 
  -6   0  10      767.92      716.01     36.87 o 
  -4   0  10    12214.08    10527.92    126.39 o 
  -2   0  10      153.61      214.43     22.13 o 
   0   0  10    12299.61    12649.16    135.40 o 
   2   0  10     5918.65     6230.20    247.79 o 
   4   0  10     5425.63     5603.17    175.33 o 
   6   0  10        5.93       21.94     22.99 o 
   8   0  10      150.19      148.64     26.18 o 
  10   0  10     2334.06     2384.66    125.21 o 
  12   0  10     4519.46     4436.72     56.73 o 
  14   0  10      490.21      459.94     31.86 o 
  16   0  10     4567.63     4491.82    273.44 o 
  18   0  10     1408.43     1377.32    130.25 o 
  20   0  10      230.78      289.13     29.23 o 
 -27   1  10      571.54      637.85     24.28 o 
 -25   1  10      837.33      847.54     24.21 o 
 -23   1  10        2.00        8.86     17.85 o 
 -21   1  10       30.09       31.16     15.98 o 
 -19   1  10     1863.17     1984.44     32.83 o 
 -17   1  10       57.51       58.01     18.79 o 
 -15   1  10     2844.35     2772.76     83.54 o 
 -13   1  10     1435.57     1318.17     33.84 o 
 -11   1  10       88.69       86.97     14.59 o 
  -9   1  10      211.73      268.56     20.79 o 
  -7   1  10      507.76      442.64     18.03 o 
  -5   1  10        4.08       20.00     13.25 o 
  -3   1  10      130.22      108.17     19.20 o 
  -1   1  10      517.76      474.08     18.12 o 
   1   1  10     3307.02     3291.07     59.84 o 
   3   1  10       65.69       70.93     14.50 o 
   5   1  10     5179.49     5314.20    109.31 o 
   7   1  10     1395.22     1459.05     25.12 o 
   9   1  10     9337.51     9510.14    114.21 o 
  11   1  10        0.20       14.10     16.84 o 
  13   1  10       35.52       42.78     15.09 o 
  15   1  10      242.50      216.30     19.83 o 
  17   1  10      102.57       90.29     19.31 o 
  19   1  10      297.09      302.02     21.46 o 
 -26   2  10     1539.92     1540.88     42.61 o 
 -24   2  10     1370.75     1396.13     29.24 o 
 -22   2  10     1510.41     1409.18     51.41 o 
 -20   2  10      159.30      171.65     21.39 o 
 -18   2  10      144.94      173.85     23.34 o 
 -16   2  10     4997.37     4772.46    135.39 o 
 -14   2  10     3013.75     2976.07     81.45 o 
 -12   2  10     2363.78     2365.36     40.70 o 
 -10   2  10      213.49      222.26     18.94 o 
  -8   2  10    11098.73    10979.44    287.11 o 
  -6   2  10        2.89       16.09     17.27 o 
  -4   2  10     6555.07     6727.70    167.12 o 
  -2   2  10     3326.51     3234.57     52.46 o 
   0   2  10    10179.06    10301.63     89.57 o 
   2   2  10       50.03       48.60     14.43 o 
   4   2  10     1127.46     1177.76     21.94 o 
   6   2  10        2.25        2.92     15.65 o 
   8   2  10     2055.31     2067.00     40.54 o 
  10   2  10       89.07      108.52     16.86 o 
  12   2  10     1092.78     1026.26     41.16 o 
  14   2  10       95.17       99.08     18.10 o 
  16   2  10     1656.20     1665.37     50.66 o 
  18   2  10     1256.08     1208.26     28.90 o 
 -25   3  10      782.17      734.19     36.20 o 
 -23   3  10     1358.30     1315.17     46.80 o 
 -21   3  10      325.22      380.35     23.54 o 
 -19   3  10      555.22      544.84     20.88 o 
 -17   3  10     1384.24     1361.49     31.36 o 
 -15   3  10      477.39      493.22     22.04 o 
 -13   3  10     1411.93     1377.12     66.44 o 
 -11   3  10      594.13      622.61     19.82 o 
  -9   3  10     1342.63     1431.37     41.39 o 
  -7   3  10     1498.13     1417.81     35.08 o 
  -5   3  10      391.21      404.12     20.81 o 
  -3   3  10      460.50      513.17     21.21 o 
  -1   3  10     2546.03     2746.07     41.56 o 
   1   3  10        3.48       10.46     13.62 o 
   3   3  10      123.52      142.60     15.84 o 
   5   3  10     2586.14     2708.55     30.87 o 
   7   3  10     1341.55     1365.52     31.44 o 
   9   3  10      480.33      510.97     18.84 o 
  11   3  10        2.61       -0.96     14.78 o 
  13   3  10     5578.82     5581.75     93.24 o 
  15   3  10       16.79       38.02     18.36 o 
  17   3  10      262.88      265.25     21.16 o 
 -22   4  10        8.70       15.65     25.14 o 
 -20   4  10      805.92      819.64     26.58 o 
 -18   4  10      122.94      138.99     22.23 o 
 -16   4  10      237.92      268.55     20.89 o 
 -14   4  10      427.10      437.81     21.62 o 
 -12   4  10     5645.28     5718.80     90.79 o 
 -10   4  10     5249.88     5276.44     73.86 o 
  -8   4  10      334.83      377.32     20.85 o 
  -6   4  10      864.62      832.75     25.09 o 
  -4   4  10     8229.11     8665.97    216.51 o 
  -2   4  10      813.47      790.28     25.93 o 
   0   4  10      239.33      254.20     21.72 o 
   2   4  10       32.56       36.69     17.67 o 
   4   4  10     1573.83     1478.02     29.69 o 
   6   4  10      298.96      305.71     17.57 o 
   8   4  10     2411.17     2515.62     55.89 o 
  10   4  10     1502.03     1462.02     27.62 o 
  12   4  10      483.57      509.64     21.83 o 
  14   4  10      809.01      820.73     35.63 o 
  16   4  10       17.76       30.67     21.19 o 
 -19   5  10        4.79       25.12     24.81 o 
 -17   5  10     1710.68     1770.93     33.14 o 
 -15   5  10      116.64      126.48     21.80 o 
 -13   5  10      934.82     1033.50     31.94 o 
 -11   5  10        0.12        9.94     17.35 o 
  -9   5  10      825.43      824.28     23.39 o 
  -7   5  10     1323.70     1419.52     37.97 o 
  -5   5  10     2634.66     2753.43     43.91 o 
  -3   5  10        8.76       16.04     17.11 o 
  -1   5  10        5.53        8.15     16.68 o 
   1   5  10      898.49      918.44     26.35 o 
   3   5  10      523.72      537.84     22.34 o 
   5   5  10     1389.94     1390.57     51.32 o 
   7   5  10        6.48       15.69     16.12 o 
   9   5  10     1132.65     1180.77     30.12 o 
  11   5  10      701.84      725.73     22.98 o 
  13   5  10      812.10      797.63     37.12 o 
 -16   6  10      546.67      566.51     45.24 o 
 -14   6  10      234.65      254.18     23.38 o 
 -12   6  10       45.85       41.27     20.99 o 
 -10   6  10     3791.09     3768.51     93.90 o 
  -8   6  10     5102.87     4930.95     43.39 o 
  -6   6  10     5096.97     5049.98     60.16 o 
  -4   6  10       16.23       18.73     17.23 o 
  -2   6  10        0.53        8.90     19.44 o 
   0   6  10       56.43       60.37     19.73 o 
   2   6  10      499.29      509.01     20.82 o 
   4   6  10      925.12      841.84     28.64 o 
   6   6  10      872.61      901.28     26.11 o 
   8   6  10      507.19      564.17     29.25 o 
 -25   1  11      445.22      492.71     27.78 o 
 -23   1  11     2044.43     1968.50     67.20 o 
 -21   1  11      124.58      123.45     24.63 o 
 -19   1  11     1047.61      991.63     66.28 o 
 -17   1  11     2086.13     2049.49     74.67 o 
 -15   1  11      107.48      131.75     19.93 o 
 -13   1  11        6.89        6.63     22.46 o 
 -11   1  11     4182.24     3814.18    207.98 o 
  -9   1  11      456.12      461.59     25.39 o 
  -7   1  11     1246.95     1348.12     33.27 o 
  -5   1  11     3491.11     3034.51     54.34 o 
  -3   1  11      154.44      212.23     22.87 o 
  -1   1  11      718.17      662.83     21.05 o 
   1   1  11     2066.65     2181.75     33.10 o 
   3   1  11      952.80      979.84     23.67 o 
   5   1  11      451.86      486.15     19.75 o 
   7   1  11      136.89      146.24     16.87 o 
   9   1  11     1146.86     1190.42     24.97 o 
  11   1  11     1824.65     1880.67     29.51 o 
  13   1  11       15.27       13.32     16.82 o 
  15   1  11      168.09      204.88     18.63 o 
  17   1  11      121.68      159.10     19.16 o 
 -24   2  11      152.82      189.07     24.29 o 
 -22   2  11      324.32      349.53     26.36 o 
 -20   2  11      826.74      810.92     54.13 o 
 -18   2  11       27.41       38.25     17.84 o 
 -16   2  11      915.87      944.88     24.40 o 
 -14   2  11       68.54       74.24     19.56 o 
 -12   2  11     1575.24     1619.39     52.10 o 
 -10   2  11      113.83      101.48     15.56 o 
  -8   2  11      910.71      847.34     25.48 o 
  -6   2  11      517.08      495.11     20.67 o 
  -4   2  11       43.77       47.32     19.39 o 
  -2   2  11        9.95        4.51     19.69 o 
   0   2  11     1033.56     1096.49     24.06 o 
   2   2  11     1702.92     1735.02     26.67 o 
   4   2  11     2142.76     2098.75     29.00 o 
   6   2  11      755.08      806.14     20.92 o 
   8   2  11      193.76      195.62     18.25 o 
  10   2  11        1.53       25.15     18.09 o 
  12   2  11     4541.84     4455.94    121.85 o 
  14   2  11      130.75      145.41     20.64 o 
  16   2  11       76.30       96.43     20.36 o 
 -23   3  11      412.27      388.63     28.22 o 
 -21   3  11      724.99      837.57     48.80 o 
 -19   3  11     1255.33     1261.84     75.77 o 
 -17   3  11      158.73      147.28     21.26 o 
 -15   3  11     2704.12     2549.90     96.95 o 
 -13   3  11     1141.18     1164.49     26.02 o 
 -11   3  11      954.24      912.88     25.12 o 
  -9   3  11      452.87      395.54     19.32 o 
  -7   3  11      556.78      529.69     21.51 o 
  -5   3  11        8.22       13.40     19.89 o 
  -3   3  11      895.06      942.89     26.76 o 
  -1   3  11       73.72       79.88     16.16 o 
   1   3  11        2.43       -2.58     15.65 o 
   3   3  11      201.01      217.81     18.56 o 
   5   3  11      463.71      469.83     19.17 o 
   7   3  11     2608.05     2594.53     62.74 o 
   9   3  11      860.11      871.99     23.36 o 
  11   3  11      361.31      334.09     18.24 o 
  13   3  11     1452.33     1542.89     50.40 o 
  15   3  11      253.16      225.31     19.18 o 
 -20   4  11      547.81      574.02     24.62 o 
 -18   4  11      357.38      368.37     21.72 o 
 -16   4  11        2.71       14.41     23.92 o 
 -14   4  11        9.34       -5.42     21.12 o 
 -12   4  11      296.21      318.65     24.55 o 
 -10   4  11     1169.76     1103.51     51.48 o 
  -8   4  11     2360.69     2388.24     63.51 o 
  -6   4  11       41.72       62.51     20.46 o 
  -4   4  11     1483.19     1533.94     47.76 o 
  -2   4  11      690.31      707.77     23.87 o 
   0   4  11      147.41      128.65     18.63 o 
   2   4  11     1808.45     1849.73     57.83 o 
   4   4  11      116.39      120.28     20.22 o 
   6   4  11     1127.87     1114.62     25.64 o 
   8   4  11      291.81      350.25     20.85 o 
  10   4  11        9.82       27.91     16.17 o 
  12   4  11      574.23      549.66     28.23 o 
 -17   5  11      270.22      232.71     25.83 o 
 -15   5  11        1.23       17.55     23.73 o 
 -13   5  11      822.02      755.20     26.18 o 
 -11   5  11       21.37       37.34     21.76 o 
  -9   5  11       83.59      104.31     19.74 o 
  -7   5  11     1321.27     1279.09     31.66 o 
  -5   5  11     1225.54     1225.76     28.97 o 
  -3   5  11      125.40      149.25     23.89 o 
  -1   5  11       85.79       76.86     21.62 o 
   1   5  11      260.95      296.18     22.83 o 
   3   5  11      589.19      586.59     25.49 o 
   5   5  11        4.33       14.59     18.04 o 
   7   5  11       95.33       86.83     20.06 o 
   9   5  11      308.49      275.16     22.97 o 
 -12   6  11       50.99       59.10     68.09 o 
 -10   6  11       97.58       99.24     24.21 o 
  -8   6  11      261.98      247.37     20.44 o 
  -6   6  11      219.48      216.03     25.50 o 
  -4   6  11     1132.67     1122.32     31.68 o 
  -2   6  11     1365.31     1359.56     30.98 o 
   0   6  11      179.96      163.70     20.09 o 
   2   6  11      406.55      428.66     22.40 o 
   4   6  11      193.48      227.83     29.86 o 
 -24   0  12     6159.93     6061.82    314.13 o 
 -22   0  12       94.45      143.66     35.79 o 
 -20   0  12     2830.89     2568.76     64.01 o 
 -18   0  12      807.84      804.73     48.22 o 
 -16   0  12      529.65      532.86     43.70 o 
 -14   0  12       13.37       14.62     36.81 o 
 -12   0  12      754.90      698.87     36.45 o 
 -10   0  12      369.81      496.61     41.74 o 
  -8   0  12     1214.74     1342.41     53.91 o 
  -6   0  12     4963.57     4842.19     84.35 o 
  -4   0  12        9.24       46.62     37.42 o 
  -2   0  12      559.77      684.51     92.11 o 
   0   0  12     4385.48     4360.96    108.74 o 
   2   0  12     8564.09     8773.76    174.04 o 
   4   0  12       13.64       26.26     24.82 o 
   6   0  12        2.71       21.65     23.66 o 
   8   0  12        7.13       26.24     25.69 o 
  10   0  12     2649.77     2620.38     49.35 o 
  12   0  12      480.10      496.50     57.71 o 
  14   0  12     6568.15     6655.38     76.12 o 
 -23   1  12       94.47      110.58     25.39 o 
 -21   1  12        6.32        8.57     21.14 o 
 -19   1  12       22.82       36.39     18.82 o 
 -17   1  12       13.50       20.67     26.12 o 
 -15   1  12      851.98      862.80     50.74 o 
 -13   1  12      500.24      441.36     30.53 o 
 -11   1  12      238.91      228.55     24.75 o 
  -9   1  12     2506.20     2093.94    141.88 o 
  -7   1  12      363.83      304.57     33.56 o 
  -5   1  12        5.59       12.64     27.54 o 
  -3   1  12     2360.93     2114.76     53.40 o 
  -1   1  12       45.27       40.59     25.74 o 
   1   1  12      853.67      915.50     30.19 o 
   3   1  12      298.14      289.13     21.26 o 
   5   1  12      123.45      146.48     20.78 o 
   7   1  12      502.00      518.61     22.63 o 
   9   1  12      101.63       95.38     18.32 o 
  11   1  12        8.08        7.88     19.23 o 
  13   1  12       12.37       16.18     19.85 o 
  15   1  12       78.36       95.03     24.19 o 
 -22   2  12       32.45       40.53     22.95 o 
 -20   2  12     1404.35     1399.10     57.67 o 
 -18   2  12        4.96        0.96     20.28 o 
 -16   2  12     2123.92     2006.96     59.74 o 
 -14   2  12      165.45      165.30     28.26 o 
 -12   2  12      639.72      662.31     33.91 o 
 -10   2  12     1414.07     1271.67     56.51 o 
  -8   2  12        4.08       19.61     20.65 o 
  -6   2  12      449.54      541.35     24.92 o 
  -4   2  12     2296.39     2153.36     58.17 o 
  -2   2  12     4924.00     5118.33    114.35 o 
   0   2  12      120.58      139.62     18.95 o 
   2   2  12     1485.98     1564.38     29.01 o 
   4   2  12     1050.18     1079.63     25.31 o 
   6   2  12     2656.74     2632.59     44.34 o 
   8   2  12      135.98      155.17     19.35 o 
  10   2  12      646.72      703.88     22.19 o 
  12   2  12      286.11      285.12     20.50 o 
  14   2  12     2012.13     1986.78     59.59 o 
 -21   3  12       92.86      104.12     24.95 o 
 -19   3  12      817.96      857.86     34.98 o 
 -17   3  12        0.33        5.25     21.38 o 
 -15   3  12     2206.98     2113.08     81.02 o 
 -13   3  12      228.39      239.34     19.02 o 
 -11   3  12        0.73       14.92     18.38 o 
  -9   3  12     1064.40      966.54     33.36 o 
  -7   3  12     1792.82     1777.85     31.82 o 
  -5   3  12     2047.00     1930.49     37.03 o 
  -3   3  12     2442.39     2483.83     49.02 o 
  -1   3  12      111.86      108.36     19.24 o 
   1   3  12     2481.51     2409.54     36.45 o 
   3   3  12      274.52      291.38     19.56 o 
   5   3  12     1067.96     1120.11     28.90 o 
   7   3  12      426.92      424.13     21.55 o 
   9   3  12        9.82        8.67     17.35 o 
  11   3  12     1237.66     1282.12     28.41 o 
 -18   4  12      205.76      205.01     22.60 o 
 -16   4  12      501.33      523.95     23.78 o 
 -14   4  12      908.12      911.00     27.42 o 
 -12   4  12      447.02      489.93     23.27 o 
 -10   4  12      286.92      231.60     19.89 o 
  -8   4  12      602.90      594.36     24.35 o 
  -6   4  12     1043.08     1035.89     41.10 o 
  -4   4  12       54.63       40.31     21.24 o 
  -2   4  12     1982.78     2034.98     37.75 o 
   0   4  12      714.39      723.43     24.60 o 
   2   4  12     1227.97     1307.74     36.97 o 
   4   4  12      283.90      290.40     20.88 o 
   6   4  12     2442.46     2451.44     57.38 o 
   8   4  12     2085.24     2082.49     32.86 o 
  10   4  12      868.23      861.64     27.35 o 
 -13   5  12      525.65      526.44     28.16 o 
 -11   5  12     2398.99     2173.70     50.53 o 
  -9   5  12      518.47      527.58     29.54 o 
  -7   5  12     1117.40     1221.22     46.26 o 
  -5   5  12      190.23      204.24     25.93 o 
  -3   5  12      776.56      725.66     24.48 o 
  -1   5  12       84.70       67.92     21.02 o 
   1   5  12     3539.44     3477.48     49.04 o 
   3   5  12      100.52       92.90     24.66 o 
   5   5  12     1947.84     1771.03     32.68 o 
 -21   1  13      992.71     1013.59    103.07 o 
 -19   1  13     1846.52     1785.21     44.04 o 
 -17   1  13     2840.12     2732.54     42.24 o 
 -15   1  13     1203.94     1201.32     35.53 o 
 -13   1  13     5276.92     4727.32     55.41 o 
 -11   1  13     2569.23     2341.67     90.59 o 
  -9   1  13     2606.55     2542.12     68.93 o 
  -7   1  13      315.34      264.43     32.84 o 
  -5   1  13     1887.16     1807.90     64.33 o 
  -3   1  13      368.17      305.08     37.94 o 
  -1   1  13     4667.09     4648.86    123.74 o 
   1   1  13      188.17      187.95     28.59 o 
   3   1  13     4450.33     4621.35     94.18 o 
   5   1  13      464.59      455.39     26.70 o 
   7   1  13     4284.32     4399.87     72.98 o 
   9   1  13      765.35      719.84     30.08 o 
  11   1  13     1902.95     1913.10     34.21 o 
 -20   2  13       35.77       42.92     23.63 o 
 -18   2  13      177.56      158.98     28.82 o 
 -16   2  13      672.32      620.29     38.44 o 
 -14   2  13      120.21      143.76     32.45 o 
 -12   2  13      287.47      370.38     36.08 o 
 -10   2  13      308.11      295.29     29.38 o 
  -8   2  13       20.91       18.03     18.29 o 
  -6   2  13      111.02      130.11     23.84 o 
  -4   2  13      165.97      184.97     25.19 o 
  -2   2  13      149.75      175.13     26.12 o 
   0   2  13      924.55      896.80     31.23 o 
   2   2  13       93.14       75.91     23.06 o 
   4   2  13      547.82      580.77     24.55 o 
   6   2  13        8.05       20.23     19.33 o 
   8   2  13       89.51       82.94     20.59 o 
  10   2  13      509.36      552.08     25.53 o 
 -17   3  13     2757.05     2833.14     61.23 o 
 -15   3  13     1631.60     1659.25     41.05 o 
 -13   3  13      780.39      842.79     26.63 o 
 -11   3  13       20.93       32.75     23.18 o 
  -9   3  13     2405.01     2250.95     75.88 o 
  -7   3  13     2291.54     2231.16     57.60 o 
  -5   3  13     3332.40     3118.15     54.84 o 
  -3   3  13       83.48       92.75     24.98 o 
  -1   3  13      165.52      196.99     27.67 o 
   1   3  13       46.82       58.40     24.55 o 
   3   3  13     3574.46     3687.39     63.26 o 
   5   3  13      713.29      680.52     33.05 o 
   7   3  13     2709.45     2588.73     57.48 o 
   9   3  13      377.08      351.49     39.59 o 
 -14   4  13      939.36      957.67     29.90 o 
 -12   4  13      364.20      413.45     23.07 o 
 -10   4  13      247.44      245.48     25.41 o 
  -8   4  13      115.05      104.11     23.26 o 
  -6   4  13      207.20      219.62     24.44 o 
  -4   4  13      291.31      238.46     24.24 o 
  -2   4  13      123.41       96.72     25.78 o 
   0   4  13      279.31      314.83     24.91 o 
   2   4  13       70.37       73.63     25.07 o 
   4   4  13        0.67        3.33     19.85 o 
 -18   0  14      477.45      476.38     53.92 o 
 -16   0  14        8.76       28.63     44.88 o 
 -14   0  14     3469.81     3105.74     64.38 o 
 -12   0  14      403.78      433.67     48.70 o 
 -10   0  14     2403.42     2379.81     60.57 o 
  -8   0  14      159.83      136.21     47.86 o 
   0   0  14      763.34      733.28     95.41 o 
   2   0  14     2200.83     2202.70    132.54 o 
   4   0  14      939.30      927.41     46.85 o 
   6   0  14      631.39      589.34     40.67 o 
   8   0  14      451.66      473.03     37.40 o 
 -17   1  14       57.13       46.84     29.05 o 
 -15   1  14       29.79       38.48     22.94 o 
 -13   1  14       20.00       27.99     32.24 o 
 -11   1  14       52.89       39.67     45.50 o 
  -9   1  14      770.12      662.96     41.36 o 
  -7   1  14       75.79       63.60     45.30 o 
  -5   1  14     1611.09     1433.58     64.28 o 
  -3   1  14       17.50       11.91     50.92 o 
  -1   1  14      147.83      123.33     56.45 o 
   1   1  14       28.63       38.35     32.17 o 
   3   1  14      150.43      156.54     26.99 o 
   5   1  14       16.00       19.94     22.83 o 
   7   1  14      257.98      252.50     24.43 o 
 -16   2  14       85.76      107.46     52.15 o 
 -14   2  14     1394.79     1542.92     62.82 o 
 -12   2  14        4.94        7.46     44.47 o 
 -10   2  14      937.79      952.71     46.39 o 
  -8   2  14      217.86      215.04     36.11 o 
  -6   2  14      524.62      544.65     36.93 o 
  -4   2  14      258.33      238.35     31.59 o 
  -2   2  14      206.32      206.85     24.55 o 
   0   2  14       83.09       89.14     31.41 o 
   2   2  14      699.75      689.53     30.76 o 
   4   2  14      266.88      303.78     26.59 o 
   6   2  14      720.37      725.62     30.08 o 
 -13   3  14       21.38       19.61     29.43 o 
 -11   3  14        0.02        1.45     20.48 o 
  -9   3  14       16.95       38.19     25.63 o 
  -7   3  14        3.38        5.41     22.31 o 
  -5   3  14      544.93      473.61     26.71 o 
  -3   3  14        5.15       16.74     26.04 o 
  -1   3  14      693.09      630.52     34.35 o 
   1   3  14       28.34       22.26     26.08 o 
   3   3  14      623.71      592.29     29.27 o 
 -11   1  15      919.15      903.68     58.57 o 
  -9   1  15     3211.35     3070.73     81.50 o 
  -7   1  15     1177.85     1107.83     62.08 o 
  -1   1  15     1823.51     1761.56    113.31 o 
  -8   2  15      355.43      358.44     55.55 o 
  -6   2  15       35.16       47.05     44.76 o 
  -4   2  15      280.09      285.67     52.67 o 
                                                 
